# Supplementary material for: 10-(4-Methyl­benzyl­idene)anthracen-9(10H)-one
Source: Acta Crystallogr Sect E Struct Rep Online. 2012 Jan 21;68(Pt 2):o478–9. doi: 10.1107/S1600536812000827 (PMC3275227; doi:10.1107/S1600536812000827)
Supplement: Supplementary file 2 [file e-68-0o478-Isup2.hkl]

# 
# h,k,l, Fc-squared, Fo-squared, sigma(Fo-squared) and status flag 
# 
data_I
_shelx_title ' naad4me_0m in Pna2(1) (100K)' 
_shelx_refln_list_code          4 
_shelx_F_calc_maximum      167.02 
_exptl_crystal_F_000       624.00 
_reflns_d_resolution_high  0.6743 
 
loop_ 
 _symmetry_equiv_pos_as_xyz 
 'x, y, z' 
 '-x, -y, z+1/2' 
 'x+1/2, -y+1/2, z' 
 '-x+1/2, y+1/2, z+1/2' 
 
_cell_length_a     7.2959 
_cell_length_b    16.3853 
_cell_length_c    13.0028 
_cell_angle_alpha  90.000 
_cell_angle_beta   90.000 
_cell_angle_gamma  90.000 
 
_shelx_F_squared_multiplier     1.000 
 
loop_ 
 _refln_index_h 
 _refln_index_k 
 _refln_index_l 
 _refln_F_squared_calc 
 _refln_F_squared_meas 
 _refln_F_squared_sigma 
 _refln_observed_status 
   2   0   0    12241.98    12691.72    229.88 o 
   4   0   0     6627.19     7352.65    108.01 o 
   6   0   0      155.61      143.87      4.84 o 
   8   0   0        6.26        5.76      1.59 o 
  10   0   0        0.30       -1.00      1.93 o 
   1   1   0      106.30      118.60      3.12 o 
   2   1   0      313.89      264.30      3.19 o 
   3   1   0        3.55        1.22      0.50 o 
   4   1   0      564.94      710.40      7.31 o 
   5   1   0      127.59      132.43      2.70 o 
   6   1   0       61.76       93.30      2.34 o 
   7   1   0      217.79      217.86      3.77 o 
   8   1   0      346.18      372.34      6.19 o 
   9   1   0        0.03        0.64      1.11 o 
  10   1   0      123.39      132.23      5.44 o 
   0   2   0     1366.63     1567.58     26.20 o 
   1   2   0     7841.46     8528.63    111.36 o 
   2   2   0    27894.41    28483.25    566.29 o 
   3   2   0     1671.89     1641.53     14.82 o 
   4   2   0      315.09      392.04      3.98 o 
   5   2   0       88.89       90.46      1.76 o 
   6   2   0      123.30      125.72      2.98 o 
   7   2   0       99.58       98.42      5.78 o 
   8   2   0       15.99       17.24      1.45 o 
   9   2   0       12.52       10.29      1.57 o 
  10   2   0       14.06       12.38      2.01 o 
   1   3   0     8699.96     9454.71     92.48 o 
   2   3   0     1187.63     1348.81     13.49 o 
   3   3   0       56.01       49.27      1.16 o 
   4   3   0     1867.58     1939.37     15.49 o 
   5   3   0       68.54       66.57      1.81 o 
   6   3   0      209.43      219.32      3.75 o 
   7   3   0        6.23        6.35      1.05 o 
   8   3   0       21.94       23.63      1.75 o 
   9   3   0        0.41        0.92      1.22 o 
  10   3   0      169.37      165.46      5.03 o 
   0   4   0      516.20      559.67      8.91 o 
   1   4   0        4.10       10.27      1.09 o 
   2   4   0       82.91       84.72      1.42 o 
   3   4   0      206.67      243.16      2.59 o 
   4   4   0       32.09       26.99      1.11 o 
   5   4   0      334.34      316.13      3.64 o 
   6   4   0       47.84       47.42      1.63 o 
   7   4   0        0.02        0.34      0.77 o 
   8   4   0       75.69       75.32      2.68 o 
   9   4   0        1.01        1.02      1.46 o 
  10   4   0      142.59      128.38      8.55 o 
   1   5   0     1905.10     1886.96     21.29 o 
   2   5   0        4.75        5.40      0.51 o 
   3   5   0     3163.94     3444.88     35.67 o 
   4   5   0      635.44      688.19      5.74 o 
   5   5   0       15.87       11.39      0.69 o 
   6   5   0      246.51      252.83      3.51 o 
   7   5   0      207.50      220.48      3.90 o 
   8   5   0        0.04        0.92      1.28 o 
   9   5   0      400.76      414.11      9.20 o 
  10   5   0      168.92      173.70      7.10 o 
   0   6   0     6568.01     6750.75    103.08 o 
   1   6   0     1241.91     1399.60     15.67 o 
   2   6   0      490.33      493.24      5.63 o 
   3   6   0     1396.36     1521.67     13.16 o 
   4   6   0      670.23      675.53      7.15 o 
   5   6   0      109.86      117.73      2.68 o 
   6   6   0       20.56       21.66      1.56 o 
   7   6   0        0.06        1.50      1.15 o 
   8   6   0       31.51       32.03      2.45 o 
   9   6   0       17.64       17.83      2.17 o 
  10   6   0       21.76       17.56      3.21 o 
   1   7   0      392.63      400.98      4.62 o 
   2   7   0       31.96       36.25      1.00 o 
   3   7   0       16.38       23.31      0.92 o 
   4   7   0      332.66      373.59      4.33 o 
   5   7   0      141.97      141.76      2.73 o 
   6   7   0      153.76      152.59      3.87 o 
   7   7   0      284.74      272.48      5.69 o 
   8   7   0      151.28      160.00      4.56 o 
   9   7   0       41.64       36.78      4.85 o 
  10   7   0        3.98        3.09      3.97 o 
   0   8   0     1549.10     1614.03     25.64 o 
   1   8   0     6173.73     6983.86     60.55 o 
   2   8   0      371.56      349.86      4.29 o 
   3   8   0      234.20      226.74      2.98 o 
   4   8   0      214.13      247.43      3.57 o 
   5   8   0      326.26      383.74      5.48 o 
   6   8   0      441.62      426.66      7.19 o 
   7   8   0       83.07       83.66      3.19 o 
   8   8   0        5.25        3.21      1.53 o 
   9   8   0       21.00       21.74      2.73 o 
  10   8   0       27.12       24.92      3.95 o 
   1   9   0       85.49       88.90      1.86 o 
   2   9   0        3.26       10.58      0.75 o 
   3   9   0       23.83       26.99      1.10 o 
   4   9   0      216.52      198.29      3.16 o 
   5   9   0        0.92       -0.06      0.70 o 
   6   9   0        8.85        7.12      1.32 o 
   7   9   0      153.55      143.82      4.10 o 
   8   9   0       16.93       21.13      2.21 o 
   9   9   0       35.02       29.72      3.07 o 
  10   9   0       67.68       69.16      4.45 o 
   0  10   0     1267.05     1389.81     22.74 o 
   1  10   0      113.42      112.87      1.61 o 
   2  10   0       76.03       87.88      1.67 o 
   3  10   0       73.51      130.30      3.07 o 
   4  10   0       94.41       77.05      2.09 o 
   5  10   0       10.14        9.07      1.09 o 
   6  10   0       50.64       52.65      2.20 o 
   7  10   0       46.59       46.31      2.76 o 
   8  10   0       10.56       11.46      2.12 o 
   9  10   0       53.76       52.10      4.11 o 
   1  11   0        0.84        3.32      0.76 o 
   2  11   0      312.91      296.82      3.70 o 
   3  11   0      104.55      125.30      2.55 o 
   4  11   0      105.93      102.55      2.76 o 
   5  11   0       47.63       39.63      2.07 o 
   6  11   0        3.51        1.43      1.29 o 
   7  11   0      108.73      104.17      4.03 o 
   8  11   0        1.87        1.03      1.60 o 
   9  11   0        1.15        2.09      3.69 o 
   0  12   0       54.91       34.94      2.03 o 
   1  12   0      135.25      132.24      2.81 o 
   2  12   0       24.06       34.81      1.44 o 
   3  12   0        2.70        4.22      0.80 o 
   4  12   0       46.00       41.08      1.93 o 
   5  12   0        2.23        1.32      0.97 o 
   6  12   0       21.83       19.21      1.81 o 
   7  12   0        2.47        1.44      1.27 o 
   8  12   0        1.93        3.00      2.01 o 
   9  12   0       49.57       43.04      3.48 o 
   1  13   0       70.99       68.36      2.06 o 
   2  13   0        0.00        0.56      0.63 o 
   3  13   0        0.03        2.08      0.80 o 
   4  13   0        1.01        0.41      0.80 o 
   5  13   0      604.20      560.28      8.54 o 
   6  13   0       21.41       20.98      1.94 o 
   7  13   0        9.45       12.14      2.68 o 
   8  13   0       13.99       18.28      8.13 o 
   9  13   0      143.61      146.79      6.39 o 
   0  14   0       18.37       17.65      1.84 o 
   1  14   0      143.55       98.31      2.57 o 
   2  14   0       31.42       21.51      1.13 o 
   3  14   0        2.84        0.53      0.78 o 
   4  14   0        0.00       -0.36      0.88 o 
   5  14   0        1.85        1.21      0.99 o 
   6  14   0       10.36        8.68      1.38 o 
   7  14   0       40.27       45.77      3.61 o 
   8  14   0        9.44        7.71      2.22 o 
   1  15   0       72.66       63.21      2.15 o 
   2  15   0       24.20       19.88      1.68 o 
   3  15   0       78.45       68.04      2.22 o 
   4  15   0       58.69       56.71      2.27 o 
   5  15   0      132.03      125.36      6.14 o 
   6  15   0        8.02        5.31      1.94 o 
   7  15   0      278.51      293.36      8.17 o 
   8  15   0        0.64        1.41      1.76 o 
   0  16   0      191.52      153.63      8.73 o 
   1  16   0      107.55       90.80      2.67 o 
   2  16   0       11.63       15.38      1.77 o 
   3  16   0       16.39       14.97      1.34 o 
   4  16   0      123.61      116.51      3.14 o 
   5  16   0       27.92       27.19      2.44 o 
   6  16   0        4.92        3.73      2.77 o 
   7  16   0        4.81        8.54      2.22 o 
   8  16   0       16.95       19.63      2.95 o 
   1  17   0       19.71       17.34      2.63 o 
   2  17   0        0.78        0.62      0.96 o 
   3  17   0       49.12       41.83      2.45 o 
   4  17   0        2.35        3.75      1.02 o 
   5  17   0       16.41       14.14      1.59 o 
   6  17   0       12.58       14.66      1.93 o 
   7  17   0      187.19      204.60      9.01 o 
   0  18   0        1.73        1.88      1.54 o 
   1  18   0       64.47       57.02      2.59 o 
   2  18   0        0.94        2.43      1.68 o 
   3  18   0       49.95       48.99      3.76 o 
   4  18   0        1.30        2.20      1.42 o 
   5  18   0        0.81        0.92      1.23 o 
   6  18   0       46.77       53.19      2.94 o 
   7  18   0       29.29       40.15      3.38 o 
   1  19   0       83.98       82.39      4.60 o 
   2  19   0       21.07       22.94      3.64 o 
   3  19   0        5.77        6.47      1.39 o 
   4  19   0       23.21       23.38      2.22 o 
   5  19   0       25.46       22.73      1.77 o 
   6  19   0        6.37        3.48      1.46 o 
   0  20   0        0.49        2.40      2.02 o 
   1  20   0       44.02       40.85      3.07 o 
   2  20   0        2.19        8.18      3.49 o 
   3  20   0       48.18       51.89      7.54 o 
   4  20   0        3.20        1.27      1.61 o 
   5  20   0        1.82        3.75      1.69 o 
   6  20   0        3.51        2.58      1.95 o 
   1  21   0        5.59        6.02      1.73 o 
   2  21   0        8.85        9.34      3.93 o 
   3  21   0      133.04      133.13      6.57 o 
   4  21   0       15.23       12.85      2.20 o 
   5  21   0       18.90       21.06      2.71 o 
   0  22   0       25.93       25.98      3.86 o 
   1  22   0        2.23        3.01      1.86 o 
   2  22   0       59.69       61.43      3.78 o 
   3  22   0        8.74       10.63      2.14 o 
   4  22   0        6.44        4.62      3.41 o 
   1  23   0       14.34       21.43      3.35 o 
   2  23   0       52.47       62.22      3.98 o 
   3  23   0       17.21       22.12      2.72 o 
   0  24   0      112.30      130.53      7.59 o 
   1  24   0       13.85       15.44      2.52 o 
   2   0   1    20475.78    21975.55    194.48 o 
   4   0   1      975.80     1227.38     10.99 o 
   6   0   1     1315.77     1459.31     14.41 o 
   8   0   1       64.72       69.26      2.50 o 
  10   0   1       78.70       78.40      5.09 o 
   0   1   1     6072.60     5524.57    675.66 o 
   1   1   1      926.72     1015.45      9.05 o 
   2   1   1    13930.66    15200.95    109.25 o 
   3   1   1      721.67      796.22      5.75 o 
   4   1   1     2129.79     2382.09     15.34 o 
   5   1   1      105.76      111.33      1.43 o 
   6   1   1      620.94      682.21      6.02 o 
   7   1   1       86.28       98.24      2.20 o 
   8   1   1      326.18      347.07      3.73 o 
   9   1   1        6.73        6.09      1.35 o 
  10   1   1       23.05       23.00      1.69 o 
   1   2   1     4816.25     5031.10     35.19 o 
   2   2   1      921.15      918.31      6.35 o 
   3   2   1      142.78      149.93      1.42 o 
   4   2   1     1869.64     2066.08     12.28 o 
   5   2   1       43.79       42.10      1.02 o 
   6   2   1      275.37      311.77      3.01 o 
   7   2   1       58.89       55.09      1.39 o 
   8   2   1      148.13      155.17      2.69 o 
   9   2   1      152.82      147.83      2.70 o 
  10   2   1       29.92       25.64      2.79 o 
   0   3   1     1285.85     1270.53     12.57 o 
   1   3   1     3719.25     3987.78     36.99 o 
   2   3   1     7331.38     7712.71     52.49 o 
   3   3   1      707.76      857.42      5.42 o 
   4   3   1     1523.79     1719.09     10.06 o 
   5   3   1        3.21        6.05      0.52 o 
   6   3   1      160.69      181.18      2.29 o 
   7   3   1       26.28       26.32      1.06 o 
   8   3   1       45.15       42.01      1.55 o 
   9   3   1       32.23       32.77      1.83 o 
  10   3   1       64.20       66.14      2.69 o 
   1   4   1      319.44      292.42      2.04 o 
   2   4   1      240.82      250.49      2.09 o 
   3   4   1      851.72      908.96      5.75 o 
   4   4   1      439.61      453.80      3.30 o 
   5   4   1       23.62       31.07      0.79 o 
   6   4   1       42.11       46.06      1.17 o 
   7   4   1       24.50       27.06      1.07 o 
   8   4   1       48.15       51.62      1.52 o 
   9   4   1       50.88       48.43      2.07 o 
  10   4   1       16.94       19.31      2.24 o 
   0   5   1      740.30      741.38      7.73 o 
   1   5   1      923.25      990.17      6.16 o 
   2   5   1      324.92      320.40      2.35 o 
   3   5   1     1907.69     2054.95     11.44 o 
   4   5   1      254.72      274.17      2.36 o 
   5   5   1      921.73     1011.64      6.58 o 
   6   5   1      163.64      175.50      2.39 o 
   7   5   1       48.54       48.42      1.50 o 
   8   5   1       44.88       43.29      1.86 o 
   9   5   1       17.05       17.77      1.49 o 
  10   5   1       30.63       26.08      2.45 o 
   1   6   1      292.57      285.98      2.08 o 
   2   6   1       80.93      119.54      1.24 o 
   3   6   1      985.22     1081.91      6.46 o 
   4   6   1        9.67       10.67      0.46 o 
   5   6   1      376.15      397.64      3.18 o 
   6   6   1      120.86      123.92      1.94 o 
   7   6   1      114.94      111.60      2.14 o 
   8   6   1       92.80       97.79      2.53 o 
   9   6   1       23.69       23.80      1.96 o 
  10   6   1       12.92       14.91      2.15 o 
   0   7   1     1177.26     1198.11     12.11 o 
   1   7   1      518.56      549.06      4.02 o 
   2   7   1     1798.78     1948.83     12.52 o 
   3   7   1      476.42      526.34      3.86 o 
   4   7   1       91.61       92.02      1.28 o 
   5   7   1      130.67      126.88      1.83 o 
   6   7   1       63.81       62.33      1.60 o 
   7   7   1       29.54       32.09      1.86 o 
   8   7   1      102.62      102.86      3.22 o 
   9   7   1       35.81       36.85      2.30 o 
  10   7   1       23.01       22.67      2.22 o 
   1   8   1     1564.28     1685.99     11.24 o 
   2   8   1      207.83      203.65      2.06 o 
   3   8   1       66.35       76.26      1.11 o 
   4   8   1       48.58       53.37      1.13 o 
   5   8   1      333.52      338.04      3.49 o 
   6   8   1      222.43      224.70      3.36 o 
   7   8   1       17.01       16.97      1.30 o 
   8   8   1      488.64      493.86      6.20 o 
   9   8   1        1.96        2.55      1.31 o 
  10   8   1        7.54        4.51      1.60 o 
   0   9   1      482.71      539.86      4.99 o 
   1   9   1      317.23      348.31      3.03 o 
   2   9   1       83.58       83.65      1.17 o 
   3   9   1      223.66      250.25      2.37 o 
   4   9   1       59.04       73.06      1.31 o 
   5   9   1       16.59       14.63      0.84 o 
   6   9   1        9.94        6.29      1.17 o 
   7   9   1      112.36      110.11      3.31 o 
   8   9   1       34.42       37.65      1.91 o 
   9   9   1       25.08       25.94      2.07 o 
  10   9   1       10.58        7.02      1.68 o 
   1  10   1      245.06      243.62      2.38 o 
   2  10   1      234.51      243.18      2.21 o 
   3  10   1      129.39      131.85      1.62 o 
   4  10   1       87.01       93.34      1.67 o 
   5  10   1       22.98       18.16      1.03 o 
   6  10   1       87.31       80.34      2.15 o 
   7  10   1      327.81      318.82      4.79 o 
   8  10   1       52.84       54.02      2.73 o 
   9  10   1       21.44       19.25      2.01 o 
   0  11   1      255.85      295.03      3.96 o 
   1  11   1      264.61      282.03      2.43 o 
   2  11   1       83.12      102.46      1.38 o 
   3  11   1      169.76      165.19      1.96 o 
   4  11   1       89.31       72.25      1.56 o 
   5  11   1       59.86       60.85      1.65 o 
   6  11   1        0.62       -0.18      0.67 o 
   7  11   1       57.53       56.96      2.18 o 
   8  11   1       42.32       40.68      2.25 o 
   9  11   1       64.97       62.62      3.34 o 
   1  12   1       53.59       53.67      0.94 o 
   2  12   1       36.52       42.63      0.89 o 
   3  12   1       89.75      104.74      1.77 o 
   4  12   1        5.02        3.09      0.61 o 
   5  12   1       91.88       92.27      2.04 o 
   6  12   1       18.71       14.25      1.19 o 
   7  12   1       23.64       26.42      2.65 o 
   8  12   1       36.63       35.29      2.30 o 
   9  12   1       39.36       41.11      2.64 o 
   0  13   1       46.19       50.54      1.75 o 
   1  13   1        0.02        1.18      0.42 o 
   2  13   1       21.45       35.93      1.10 o 
   3  13   1      295.72      259.49      3.25 o 
   4  13   1       27.45       28.52      1.23 o 
   5  13   1      147.12      134.33      2.48 o 
   6  13   1        5.19        5.11      0.84 o 
   7  13   1       26.66       28.36      1.91 o 
   8  13   1       24.67       24.34      2.54 o 
   9  13   1       43.64       51.55      2.90 o 
   1  14   1        9.27       12.75      0.81 o 
   2  14   1       24.46       20.34      0.98 o 
   3  14   1      172.78      144.21      2.24 o 
   4  14   1       59.90       56.96      1.58 o 
   5  14   1       55.15       52.93      2.02 o 
   6  14   1        9.64       11.67      1.69 o 
   7  14   1       61.65       60.02      3.13 o 
   8  14   1        3.57        5.56      1.54 o 
   0  15   1       93.38       77.60      2.33 o 
   1  15   1      176.39      132.43      2.21 o 
   2  15   1       12.21        6.32      0.69 o 
   3  15   1       99.54       80.46      1.60 o 
   4  15   1       26.11       22.56      1.15 o 
   5  15   1       43.39       46.91      1.65 o 
   6  15   1       11.39       12.63      1.55 o 
   7  15   1       21.51       22.97      1.99 o 
   8  15   1       16.17       20.93      2.05 o 
   1  16   1       95.02       75.95      1.84 o 
   2  16   1      146.89      121.68      2.54 o 
   3  16   1       10.75        9.74      0.89 o 
   4  16   1        2.04        3.35      0.71 o 
   5  16   1      101.37       96.70      3.26 o 
   6  16   1        0.35        0.18      0.87 o 
   7  16   1      124.03      128.74      4.20 o 
   8  16   1       19.89       23.32      2.13 o 
   0  17   1       60.68       55.38      2.42 o 
   1  17   1      136.30      119.96      2.52 o 
   2  17   1        0.93        2.01      0.86 o 
   3  17   1       85.96       81.39      1.89 o 
   4  17   1        2.62        2.82      0.77 o 
   5  17   1       37.28       37.68      1.59 o 
   6  17   1        2.29        3.25      0.96 o 
   7  17   1        0.64        0.08      1.20 o 
   1  18   1       53.90       53.30      2.83 o 
   2  18   1        2.92        4.37      0.93 o 
   3  18   1       15.20       15.53      1.23 o 
   4  18   1        7.45        9.83      1.14 o 
   5  18   1       41.82       50.49      1.80 o 
   6  18   1       26.87       30.69      1.73 o 
   7  18   1       14.48       17.84      1.83 o 
   0  19   1       48.67       40.06      4.69 o 
   1  19   1       27.35       26.28      1.61 o 
   2  19   1        5.31        5.94      1.71 o 
   3  19   1       20.80       23.60      1.47 o 
   4  19   1        5.80        6.63      1.05 o 
   5  19   1       15.18       14.81      1.92 o 
   6  19   1       56.84       63.73      2.88 o 
   1  20   1        4.54        4.08      1.03 o 
   2  20   1        0.21       -0.38      0.86 o 
   3  20   1       34.36       41.25      1.89 o 
   4  20   1       10.32        9.25      1.31 o 
   5  20   1       31.04       34.30      2.21 o 
   6  20   1       31.03       35.33      2.80 o 
   0  21   1       49.67       34.47      2.89 o 
   1  21   1       17.50       16.68      1.60 o 
   2  21   1        5.32        8.19      1.29 o 
   3  21   1       69.97       84.57      2.84 o 
   4  21   1       44.59       53.70      2.49 o 
   5  21   1       23.48       27.60      2.07 o 
   1  22   1       21.50       22.33      1.82 o 
   2  22   1       29.64       25.64      1.94 o 
   3  22   1       11.12       13.94      1.59 o 
   4  22   1       69.29       72.67      2.84 o 
   0  23   1      104.37      113.33      4.85 o 
   1  23   1      127.03      147.99      4.96 o 
   2  23   1      111.13      120.57      4.54 o 
   3  23   1       20.10       24.53      1.99 o 
   1  24   1       21.33       22.17      2.00 o 
   0   0   2    10537.79    11472.49    187.91 o 
   2   0   2     9464.11     9778.96    202.43 o 
   4   0   2      633.72      690.94      6.26 o 
   6   0   2      918.72      989.81      9.76 o 
   8   0   2       25.04       25.08      1.78 o 
  10   0   2       62.09       57.32      4.20 o 
   1   1   2     3930.32     4144.73     42.10 o 
   2   1   2     1855.58     2099.78     13.86 o 
   3   1   2      468.65      528.55      3.62 o 
   4   1   2     1529.36     1746.08     10.31 o 
   5   1   2      270.16      284.22      3.17 o 
   6   1   2      342.63      379.46      3.58 o 
   7   1   2       13.68       14.77      0.92 o 
   8   1   2      209.75      219.79      3.08 o 
   9   1   2        0.10        0.75      0.79 o 
  10   1   2       80.24       78.46      2.42 o 
   0   2   2     3644.46     3659.68     40.80 o 
   1   2   2       41.66       65.61      0.83 o 
   2   2   2      371.12      420.68      3.20 o 
   3   2   2       45.91       63.19      0.94 o 
   4   2   2      266.74      307.25      2.45 o 
   5   2   2      147.96      172.91      1.78 o 
   6   2   2       41.12       43.04      1.22 o 
   7   2   2        5.55        4.63      0.69 o 
   8   2   2       37.06       39.31      1.55 o 
   9   2   2       69.95       68.11      2.15 o 
  10   2   2        6.57        3.50      1.42 o 
   1   3   2      300.36      346.91      3.34 o 
   2   3   2      285.98      341.08      2.74 o 
   3   3   2     1205.54     1357.12      7.79 o 
   4   3   2      456.05      537.24      3.52 o 
   5   3   2       55.53       67.83      1.07 o 
   6   3   2      149.68      168.95      2.06 o 
   7   3   2       39.96       39.65      1.26 o 
   8   3   2       37.84       40.30      1.39 o 
   9   3   2       27.10       28.55      2.19 o 
  10   3   2       46.67       44.87      2.47 o 
   0   4   2     1021.46     1080.73      9.94 o 
   1   4   2      115.74      105.36      1.32 o 
   2   4   2       39.86       25.08      0.56 o 
   3   4   2      503.90      530.97      3.67 o 
   4   4   2      991.62     1090.75      7.24 o 
   5   4   2      483.08      554.63      4.35 o 
   6   4   2      211.04      225.77      2.76 o 
   7   4   2      134.71      138.29      2.44 o 
   8   4   2       26.37       26.34      1.42 o 
   9   4   2       42.39       39.58      1.96 o 
  10   4   2       23.34       21.51      1.86 o 
   1   5   2       81.80       80.68      1.07 o 
   2   5   2        6.59        5.52      0.36 o 
   3   5   2      211.72      224.43      2.44 o 
   4   5   2      129.08      115.12      1.40 o 
   5   5   2      171.57      182.20      2.03 o 
   6   5   2       20.23       24.18      1.11 o 
   7   5   2      167.48      178.00      2.58 o 
   8   5   2       80.32       81.93      2.18 o 
   9   5   2       44.61       42.57      1.88 o 
  10   5   2        1.42        0.23      1.58 o 
   0   6   2      490.53      522.11      5.09 o 
   1   6   2       50.49       60.20      1.03 o 
   2   6   2      272.77      262.49      2.08 o 
   3   6   2      122.63      140.86      1.34 o 
   4   6   2      609.75      651.04      4.42 o 
   5   6   2      260.98      280.04      2.83 o 
   6   6   2      377.08      394.71      3.80 o 
   7   6   2      108.36      112.46      2.14 o 
   8   6   2       27.04       27.88      1.65 o 
   9   6   2       29.20       31.96      2.31 o 
  10   6   2       26.68       23.85      2.20 o 
   1   7   2       60.57       54.52      0.73 o 
   2   7   2      278.88      267.85      2.09 o 
   3   7   2      238.47      257.06      2.14 o 
   4   7   2      177.17      179.36      1.67 o 
   5   7   2      406.58      425.09      3.66 o 
   6   7   2       40.61       44.21      1.44 o 
   7   7   2       86.46       81.31      1.85 o 
   8   7   2       92.47       92.06      2.50 o 
   9   7   2        0.44        0.15      1.30 o 
  10   7   2       34.21       32.43      2.54 o 
   0   8   2      563.42      633.91      6.22 o 
   1   8   2      190.44      215.35      1.93 o 
   2   8   2      246.46      258.71      1.97 o 
   3   8   2       80.78       96.82      1.01 o 
   4   8   2      217.75      213.25      1.99 o 
   5   8   2       95.18       91.66      1.70 o 
   6   8   2      678.06      674.97      6.69 o 
   7   8   2       75.38       76.22      2.17 o 
   8   8   2       28.82       26.20      1.66 o 
   9   8   2       18.17       14.25      1.85 o 
  10   8   2        4.52        3.72      1.63 o 
   1   9   2       76.77       92.68      1.01 o 
   2   9   2      159.82      138.45      1.50 o 
   3   9   2      221.49      232.22      2.32 o 
   4   9   2       16.34       14.89      0.75 o 
   5   9   2       67.13       62.03      1.58 o 
   6   9   2      156.07      159.05      2.68 o 
   7   9   2      136.69      140.68      3.04 o 
   8   9   2       52.60       51.53      2.17 o 
   9   9   2       27.65       24.84      2.07 o 
   0  10   2        9.12        9.40      0.63 o 
   1  10   2       53.43       35.74      0.66 o 
   2  10   2        4.87        6.13      0.42 o 
   3  10   2       38.52       48.62      1.14 o 
   4  10   2      121.96      118.64      1.89 o 
   5  10   2      134.20      121.95      2.37 o 
   6  10   2       34.95       34.29      1.54 o 
   7  10   2       26.37       29.38      1.71 o 
   8  10   2       22.87       22.99      1.87 o 
   9  10   2       14.00        8.44      1.57 o 
   1  11   2        7.31        9.01      0.52 o 
   2  11   2       27.23       36.22      0.80 o 
   3  11   2      148.97      140.12      2.24 o 
   4  11   2      107.35       92.00      1.69 o 
   5  11   2      163.54      148.73      2.47 o 
   6  11   2       47.99       45.08      1.82 o 
   7  11   2        5.01        5.01      1.06 o 
   8  11   2       29.89       29.05      2.21 o 
   9  11   2       40.39       37.37      2.37 o 
   0  12   2       14.80       12.02      0.78 o 
   1  12   2       28.50       25.49      0.81 o 
   2  12   2        4.94        6.17      0.55 o 
   3  12   2       20.41       15.92      0.84 o 
   4  12   2      126.06      109.36      1.95 o 
   5  12   2       50.74       57.52      1.74 o 
   6  12   2       39.90       41.16      1.68 o 
   7  12   2       21.43       22.50      1.55 o 
   8  12   2       31.91       29.56      2.14 o 
   9  12   2        4.62        2.27      1.46 o 
   1  13   2       41.17       34.26      0.96 o 
   2  13   2       72.73       64.27      1.31 o 
   3  13   2      252.30      220.20      2.72 o 
   4  13   2       53.09       45.46      1.43 o 
   5  13   2       19.00       15.66      1.14 o 
   6  13   2       68.70       69.27      2.07 o 
   7  13   2        8.39       10.29      1.53 o 
   8  13   2       11.35       10.70      1.62 o 
   9  13   2        4.70        5.41      1.54 o 
   0  14   2        1.70        1.38      0.71 o 
   1  14   2       67.18       59.11      1.29 o 
   2  14   2       22.96       19.85      0.99 o 
   3  14   2       48.04       43.83      1.47 o 
   4  14   2       80.25       72.07      1.70 o 
   5  14   2        8.10        8.82      0.91 o 
   6  14   2       15.35       15.03      1.22 o 
   7  14   2       19.96       18.43      3.09 o 
   8  14   2       13.37       15.91      1.91 o 
   1  15   2       23.91       20.38      1.17 o 
   2  15   2       31.04       24.27      1.16 o 
   3  15   2       57.29       50.19      1.54 o 
   4  15   2        9.45        8.39      0.83 o 
   5  15   2        1.56        2.37      0.74 o 
   6  15   2       17.76       15.70      1.27 o 
   7  15   2        5.11        7.50      1.45 o 
   8  15   2       18.09       17.77      1.94 o 
   0  16   2       41.45       35.25      2.07 o 
   1  16   2      129.63      105.06      3.01 o 
   2  16   2       43.30       41.00      1.35 o 
   3  16   2       20.87       22.73      1.22 o 
   4  16   2       20.43       17.97      1.19 o 
   5  16   2       22.71       25.65      1.33 o 
   6  16   2       50.06       51.20      2.19 o 
   7  16   2       19.03       21.88      1.89 o 
   8  16   2        7.24        4.89      1.51 o 
   1  17   2       28.50       26.08      1.31 o 
   2  17   2       21.41       19.56      1.26 o 
   3  17   2        1.14        0.74      0.74 o 
   4  17   2       16.70       15.80      1.16 o 
   5  17   2       32.99       33.02      1.45 o 
   6  17   2       10.61        7.83      1.40 o 
   7  17   2        9.04        9.10      1.66 o 
   0  18   2        4.72        5.83      1.22 o 
   1  18   2        2.24        1.63      1.03 o 
   2  18   2       26.56       22.81      1.42 o 
   3  18   2        2.57        3.58      0.79 o 
   4  18   2       10.72       11.26      1.48 o 
   5  18   2        0.24       -0.07      0.87 o 
   6  18   2       95.74      103.52      2.72 o 
   7  18   2        5.12        5.81      1.35 o 
   1  19   2        6.01        5.43      0.96 o 
   2  19   2        3.98        1.54      1.22 o 
   3  19   2       54.84       58.32      2.02 o 
   4  19   2       51.27       50.17      1.97 o 
   5  19   2       63.27       65.10      2.35 o 
   6  19   2       32.65       33.00      2.15 o 
   0  20   2       41.35       35.93      4.13 o 
   1  20   2       14.23       14.60      1.60 o 
   2  20   2        2.87        5.24      1.55 o 
   3  20   2        4.41        5.43      1.30 o 
   4  20   2       66.05       67.76      3.00 o 
   5  20   2       15.16       18.62      1.47 o 
   6  20   2       14.78       13.76      1.58 o 
   1  21   2       14.69       15.67      1.51 o 
   2  21   2        8.63       11.13      2.53 o 
   3  21   2        2.09        4.40      1.17 o 
   4  21   2       20.89       20.42      1.73 o 
   5  21   2       39.34       43.46      2.32 o 
   0  22   2       27.98       30.44      4.94 o 
   1  22   2       31.23       35.90      2.24 o 
   2  22   2      132.29      149.03      3.82 o 
   3  22   2       21.89       28.70      1.96 o 
   4  22   2       19.22       20.06      1.74 o 
   1  23   2        1.76        3.68      1.30 o 
   2  23   2       21.60       19.34      2.25 o 
   3  23   2       52.98       58.64      3.21 o 
   0  24   2      139.34      160.28      5.88 o 
   1  24   2       38.63       39.85      2.44 o 
   2   0   3     1159.45     1194.50     11.06 o 
   4   0   3      820.75      829.93      7.92 o 
   6   0   3       67.21       72.89      2.15 o 
   8   0   3      195.94      198.46      4.48 o 
  10   0   3       37.62       39.40      4.93 o 
   0   1   3     1461.18     1438.79     14.37 o 
   1   1   3      151.69      166.40      1.62 o 
   2   1   3      489.33      476.16      3.29 o 
   3   1   3      342.77      341.15      2.42 o 
   4   1   3      321.38      372.54      2.75 o 
   5   1   3      171.90      188.12      1.95 o 
   6   1   3      339.73      377.48      3.35 o 
   7   1   3       62.82       64.02      1.47 o 
   8   1   3       96.87      102.52      2.25 o 
   9   1   3       30.36       26.24      1.54 o 
  10   1   3       63.75       58.18      2.67 o 
   1   2   3      365.98      378.79      3.14 o 
   2   2   3       68.10       79.39      1.15 o 
   3   2   3      402.72      422.70      3.22 o 
   4   2   3       56.31       49.00      0.80 o 
   5   2   3        9.02       10.12      0.54 o 
   6   2   3       52.35       60.16      1.29 o 
   7   2   3       26.16       28.30      1.16 o 
   8   2   3       30.55       28.55      1.32 o 
   9   2   3       20.04       18.30      1.89 o 
  10   2   3        6.35        6.30      1.50 o 
   0   3   3     1825.59     1673.65     38.31 o 
   1   3   3      477.09      501.37      3.61 o 
   2   3   3        6.67        5.26      0.33 o 
   3   3   3      106.42      111.70      1.16 o 
   4   3   3      388.39      432.49      3.12 o 
   5   3   3       69.12       82.44      1.29 o 
   6   3   3      195.74      192.47      2.50 o 
   7   3   3        1.10        1.19      0.73 o 
   8   3   3       12.60       12.40      1.08 o 
   9   3   3       23.41       27.39      1.92 o 
  10   3   3       38.12       34.99      2.28 o 
   1   4   3      271.97      289.92      2.15 o 
   2   4   3      322.22      346.31      2.59 o 
   3   4   3      691.02      751.14      5.08 o 
   4   4   3       58.04       51.44      0.93 o 
   5   4   3      215.77      229.11      2.39 o 
   6   4   3      162.60      174.38      2.52 o 
   7   4   3        6.36        4.42      0.85 o 
   8   4   3       70.18       70.67      1.88 o 
   9   4   3        0.83        1.24      1.02 o 
  10   4   3       69.43       70.91      3.37 o 
   0   5   3       33.89       31.92      0.80 o 
   1   5   3      565.30      571.25      4.39 o 
   2   5   3      285.23      294.67      2.22 o 
   3   5   3       11.98       13.32      0.55 o 
   4   5   3        2.07        3.28      0.36 o 
   5   5   3      227.89      233.97      2.53 o 
   6   5   3       95.12       96.90      1.89 o 
   7   5   3      112.49      109.55      2.15 o 
   8   5   3        5.26        7.48      1.01 o 
   9   5   3       15.54       16.51      1.43 o 
  10   5   3        5.44        7.67      1.46 o 
   1   6   3      317.75      312.55      2.88 o 
   2   6   3       33.01       37.91      0.68 o 
   3   6   3       51.02       53.75      0.99 o 
   4   6   3      790.20      851.18      5.92 o 
   5   6   3       13.43       11.63      0.80 o 
   6   6   3      116.23      125.75      2.03 o 
   7   6   3       56.87       53.77      1.65 o 
   8   6   3        2.24        1.71      0.85 o 
   9   6   3        1.99        3.16      1.07 o 
  10   6   3       24.11       21.58      2.56 o 
   0   7   3       98.12      127.24      1.78 o 
   1   7   3      267.52      216.91      2.14 o 
   2   7   3      234.82      282.67      2.27 o 
   3   7   3        2.74        3.06      0.37 o 
   4   7   3      115.37      132.84      1.58 o 
   5   7   3      115.26      120.02      1.81 o 
   6   7   3      246.14      254.22      3.03 o 
   7   7   3      186.53      184.91      3.40 o 
   8   7   3        1.43        2.87      0.95 o 
   9   7   3       17.42       14.93      1.82 o 
  10   7   3       13.22       10.12      1.84 o 
   1   8   3       97.80       84.91      1.02 o 
   2   8   3       67.76       74.68      0.94 o 
   3   8   3      290.18      305.41      2.59 o 
   4   8   3      137.45      142.37      1.70 o 
   5   8   3      105.58      110.55      1.73 o 
   6   8   3      144.43      140.24      2.15 o 
   7   8   3        8.70       11.97      1.03 o 
   8   8   3      181.49      183.49      3.49 o 
   9   8   3        2.12        3.38      1.43 o 
  10   8   3       35.30       28.03      2.42 o 
   0   9   3       39.82       52.13      1.16 o 
   1   9   3       32.11       34.45      0.67 o 
   2   9   3       16.34       17.77      0.48 o 
   3   9   3      198.32      184.89      1.80 o 
   4   9   3      141.68      141.83      1.81 o 
   5   9   3      157.92      158.72      2.12 o 
   6   9   3       57.30       56.11      1.68 o 
   7   9   3       71.15       67.35      2.19 o 
   8   9   3       20.27       23.58      1.58 o 
   9   9   3       57.26       55.70      3.44 o 
   1  10   3       81.52       79.80      1.06 o 
   2  10   3       11.96        9.87      0.46 o 
   3  10   3      101.48       98.70      1.21 o 
   4  10   3       49.16       46.25      1.16 o 
   5  10   3       29.19       30.87      1.20 o 
   6  10   3      103.61      101.71      2.28 o 
   7  10   3       40.91       39.52      1.85 o 
   8  10   3        3.17        2.12      1.24 o 
   9  10   3       23.68       24.06      2.07 o 
   0  11   3      176.44      158.15      2.34 o 
   1  11   3       43.16       34.50      0.88 o 
   2  11   3      207.38      190.85      2.04 o 
   3  11   3      357.13      337.87      3.15 o 
   4  11   3      166.28      164.04      2.31 o 
   5  11   3      131.07      117.05      2.05 o 
   6  11   3      129.37      118.16      2.46 o 
   7  11   3       43.14       40.99      1.96 o 
   8  11   3        6.35        6.09      1.45 o 
   9  11   3       14.67       11.90      2.37 o 
   1  12   3       72.95       69.27      1.04 o 
   2  12   3      161.12      138.35      1.89 o 
   3  12   3      208.77      194.96      2.25 o 
   4  12   3      324.69      335.55      3.77 o 
   5  12   3       57.42       49.52      1.89 o 
   6  12   3       26.76       28.64      1.55 o 
   7  12   3       16.48       16.70      1.39 o 
   8  12   3      164.99      163.59      4.85 o 
   9  12   3        0.15        0.13      2.17 o 
   0  13   3      366.40      320.79      4.43 o 
   1  13   3      170.79      163.76      2.01 o 
   2  13   3       91.33       76.46      1.53 o 
   3  13   3       26.63       23.19      0.91 o 
   4  13   3       61.10       50.27      1.39 o 
   5  13   3        5.20        3.62      1.10 o 
   6  13   3       29.21       29.35      1.59 o 
   7  13   3       13.04       11.28      1.44 o 
   8  13   3       14.49       15.12      2.13 o 
   1  14   3       35.87       34.41      1.17 o 
   2  14   3       89.10       74.78      1.54 o 
   3  14   3      111.09      111.01      2.05 o 
   4  14   3        0.91        1.19      0.60 o 
   5  14   3       59.31       68.96      1.80 o 
   6  14   3       97.47       99.22      2.44 o 
   7  14   3       10.82        9.39      1.64 o 
   8  14   3       32.30       36.35      2.32 o 
   0  15   3       25.05       29.14      1.63 o 
   1  15   3       20.77       16.44      1.03 o 
   2  15   3      130.38      118.59      2.10 o 
   3  15   3       22.84       29.48      1.29 o 
   4  15   3       22.72       21.31      1.22 o 
   5  15   3       24.08       21.49      1.42 o 
   6  15   3       89.39       92.73      2.52 o 
   7  15   3        3.24        4.85      1.22 o 
   8  15   3        2.94        2.69      1.36 o 
   1  16   3       26.44       23.82      1.56 o 
   2  16   3        8.68        8.56      0.80 o 
   3  16   3       27.96       24.46      1.58 o 
   4  16   3       17.63       18.87      1.18 o 
   5  16   3       29.34       34.37      1.41 o 
   6  16   3        2.76        4.27      1.09 o 
   7  16   3       16.07       13.49      1.51 o 
   0  17   3       28.94       23.88      1.92 o 
   1  17   3        3.33        4.17      0.87 o 
   2  17   3       12.12        9.34      0.96 o 
   3  17   3        3.18        3.08      0.75 o 
   4  17   3       51.92       51.72      1.78 o 
   5  17   3       32.25       35.28      2.04 o 
   6  17   3       51.12       50.65      2.06 o 
   7  17   3       31.90       30.58      1.95 o 
   1  18   3       13.97       12.22      1.11 o 
   2  18   3        1.56        2.47      0.66 o 
   3  18   3        6.46       11.05      1.60 o 
   4  18   3       24.11       30.56      1.76 o 
   5  18   3       28.46       31.53      1.73 o 
   6  18   3       11.37       10.53      1.42 o 
   7  18   3        9.68        7.70      1.25 o 
   0  19   3       32.53       30.51      2.79 o 
   1  19   3       12.16       11.00      1.35 o 
   2  19   3       49.27       44.37      1.96 o 
   3  19   3       35.08       41.38      1.97 o 
   4  19   3       60.11       80.83      2.34 o 
   5  19   3       27.39       27.03      1.68 o 
   6  19   3       72.02       77.37      2.78 o 
   1  20   3       21.71       23.29      2.66 o 
   2  20   3       10.89       11.72      1.55 o 
   3  20   3       40.79       41.45      2.05 o 
   4  20   3       36.53       36.62      1.71 o 
   5  20   3        2.05        2.08      0.97 o 
   0  21   3       38.51       40.64      3.15 o 
   1  21   3       13.13       17.15      2.29 o 
   2  21   3       34.43       34.21      2.91 o 
   3  21   3       12.00       11.40      1.36 o 
   4  21   3       23.95       28.77      1.82 o 
   5  21   3       46.26       49.32      2.37 o 
   1  22   3        6.62        5.53      1.25 o 
   2  22   3       22.41       23.94      2.75 o 
   3  22   3       19.84       21.21      2.07 o 
   4  22   3       36.57       39.19      2.63 o 
   0  23   3       19.95       20.30      2.61 o 
   1  23   3       21.69       22.65      1.87 o 
   2  23   3       35.99       43.26      3.61 o 
   3  23   3       29.77       36.67      2.07 o 
   0   0   4      951.80     1062.62     13.93 o 
   2   0   4      285.68      304.58      4.36 o 
   4   0   4     2155.78     2301.08     18.30 o 
   6   0   4       34.71       36.94      1.56 o 
   8   0   4      276.77      272.55      5.99 o 
  10   0   4       39.09       38.53      3.96 o 
   1   1   4      754.89      752.38      5.09 o 
   2   1   4      245.62      277.11      2.18 o 
   3   1   4       25.39       26.92      0.75 o 
   4   1   4      166.52      168.04      1.64 o 
   5   1   4       18.35       18.99      0.75 o 
   6   1   4       36.48       36.22      1.14 o 
   7   1   4      121.53      124.48      1.99 o 
   8   1   4        0.44        0.30      0.83 o 
   9   1   4       16.03       16.36      1.70 o 
  10   1   4        5.28        4.63      1.45 o 
   0   2   4      219.25      203.55      2.24 o 
   1   2   4      185.22      208.23      2.50 o 
   2   2   4      464.15      558.24      3.77 o 
   3   2   4      568.25      623.48      4.14 o 
   4   2   4       68.83       70.00      1.10 o 
   5   2   4      205.24      213.45      1.96 o 
   6   2   4      205.68      204.49      2.24 o 
   7   2   4       13.23       14.56      0.89 o 
   8   2   4        2.29        3.39      0.80 o 
   9   2   4       14.79       13.73      1.65 o 
  10   2   4        0.23        2.95      1.37 o 
   1   3   4      798.16      814.95      5.07 o 
   2   3   4      611.19      615.15      3.90 o 
   3   3   4      832.31      943.91      5.83 o 
   4   3   4       26.57       36.55      0.81 o 
   5   3   4       39.66       43.96      1.03 o 
   6   3   4      491.44      498.15      4.95 o 
   7   3   4       93.98       99.57      2.16 o 
   8   3   4      339.12      336.14      4.36 o 
   9   3   4        1.51        2.35      1.01 o 
  10   3   4       33.35       35.51      2.55 o 
   0   4   4     1601.20     1682.56     15.16 o 
   1   4   4     1091.34     1123.43      6.58 o 
   2   4   4      241.13      266.14      2.10 o 
   3   4   4     1358.53     1486.40      8.80 o 
   4   4   4       11.49       21.05      0.64 o 
   5   4   4       86.55       88.92      1.43 o 
   6   4   4       15.77       15.01      0.96 o 
   7   4   4       88.00       94.50      2.11 o 
   8   4   4       63.15       63.44      2.01 o 
   9   4   4       54.27       60.34      2.59 o 
  10   4   4        8.91        9.00      1.69 o 
   1   5   4      206.35      240.30      2.05 o 
   2   5   4      498.89      587.69      4.25 o 
   3   5   4       45.56       41.65      0.83 o 
   4   5   4      173.33      175.82      1.75 o 
   5   5   4      679.47      684.23      5.70 o 
   6   5   4       80.40       78.13      1.66 o 
   7   5   4      197.38      195.80      3.44 o 
   8   5   4       36.60       38.38      1.62 o 
   9   5   4       18.19       18.06      2.19 o 
  10   5   4        4.16        2.65      1.31 o 
   0   6   4      446.26      463.22      5.16 o 
   1   6   4      455.79      555.14      3.78 o 
   2   6   4      138.88      148.10      1.44 o 
   3   6   4        2.92        1.85      0.36 o 
   4   6   4       49.34       54.20      1.08 o 
   5   6   4      422.38      426.51      4.05 o 
   6   6   4        3.91        3.80      0.66 o 
   7   6   4       16.84       18.24      1.16 o 
   8   6   4      102.78       99.76      2.53 o 
   9   6   4       46.88       42.00      2.19 o 
  10   6   4        4.79        4.56      1.26 o 
   1   7   4      282.86      328.66      2.85 o 
   2   7   4       24.13       23.44      0.84 o 
   3   7   4      110.76       96.94      1.25 o 
   4   7   4      127.08      115.76      2.53 o 
   5   7   4      237.71      235.59      3.69 o 
   6   7   4       31.85       34.92      1.45 o 
   7   7   4       28.29       29.04      1.42 o 
   8   7   4      127.85      120.25      2.64 o 
   9   7   4       47.08       43.21      2.12 o 
  10   7   4       18.83       22.15      2.23 o 
   0   8   4      184.40      192.98      2.50 o 
   1   8   4      135.86      133.33      1.22 o 
   2   8   4      296.06      300.47      2.65 o 
   3   8   4       75.02       40.25      0.96 o 
   4   8   4      190.34      197.78      2.10 o 
   5   8   4      152.13      151.81      2.28 o 
   6   8   4      474.66      469.80      4.79 o 
   7   8   4        4.75        4.48      0.85 o 
   8   8   4       26.37       26.42      1.48 o 
   9   8   4       18.22       13.92      1.95 o 
   1   9   4       87.19       78.79      0.98 o 
   2   9   4      119.09       98.03      1.91 o 
   3   9   4      339.38      341.71      2.76 o 
   4   9   4      201.79      198.31      2.20 o 
   5   9   4       16.28       13.74      0.90 o 
   6   9   4       25.16       24.34      1.14 o 
   7   9   4       39.86       42.53      1.61 o 
   8   9   4       55.78       58.11      2.47 o 
   9   9   4       41.35       38.76      2.55 o 
   0  10   4      133.09      118.03      1.93 o 
   1  10   4      181.09      168.14      1.70 o 
   2  10   4       59.41       56.86      1.35 o 
   3  10   4      600.57      556.91      4.32 o 
   4  10   4      597.73      543.60      4.56 o 
   5  10   4      305.88      301.50      3.39 o 
   6  10   4        2.78        2.63      0.64 o 
   7  10   4       12.08       10.02      1.16 o 
   8  10   4       72.24       76.42      2.88 o 
   9  10   4       19.77       17.02      1.96 o 
   1  11   4      356.14      334.39      2.95 o 
   2  11   4      623.02      588.01      5.51 o 
   3  11   4       21.78       24.97      0.73 o 
   4  11   4      385.51      359.60      3.23 o 
   5  11   4      106.27      104.45      2.04 o 
   6  11   4      240.37      248.82      3.72 o 
   7  11   4       13.27       10.28      1.20 o 
   8  11   4       84.93       81.00      3.04 o 
   9  11   4        2.21        2.39      1.40 o 
   0  12   4      140.14      125.96      2.16 o 
   1  12   4     1197.52     1085.22      7.85 o 
   2  12   4     1763.94     1662.03     12.06 o 
   3  12   4      200.01      186.46      2.10 o 
   4  12   4      170.54      162.02      2.09 o 
   5  12   4      112.47      109.57      2.44 o 
   6  12   4      137.67      133.96      2.66 o 
   7  12   4       19.13       23.06      1.46 o 
   8  12   4       15.42       13.25      1.68 o 
   9  12   4       10.58        5.94      1.66 o 
   1  13   4      471.82      448.87      4.22 o 
   2  13   4      174.01      170.50      1.97 o 
   3  13   4      210.21      201.38      2.47 o 
   4  13   4       52.09       54.04      1.38 o 
   5  13   4       51.35       46.67      2.03 o 
   6  13   4      196.50      190.34      3.39 o 
   7  13   4        0.93        0.97      1.32 o 
   8  13   4       36.95       30.94      2.18 o 
   0  14   4      621.55      587.39      7.23 o 
   1  14   4      248.57      235.08      2.54 o 
   2  14   4       26.87       30.45      0.97 o 
   3  14   4       99.50      106.23      1.52 o 
   4  14   4      241.79      240.09      3.35 o 
   5  14   4        0.29        1.36      0.70 o 
   6  14   4       23.23       23.09      1.44 o 
   7  14   4       39.14       39.49      1.98 o 
   8  14   4        4.65        3.63      1.30 o 
   1  15   4      126.66      120.41      2.08 o 
   2  15   4      128.42      128.05      1.93 o 
   3  15   4        1.60        1.22      0.47 o 
   4  15   4        4.98        7.44      1.07 o 
   5  15   4       32.39       33.11      1.68 o 
   6  15   4       22.16       20.05      1.83 o 
   7  15   4        0.89       -0.40      1.00 o 
   8  15   4       69.61       71.65      3.62 o 
   0  16   4      115.92      110.08      2.51 o 
   1  16   4       49.06       48.39      1.52 o 
   2  16   4        7.25        7.57      0.78 o 
   3  16   4       71.57       70.33      1.86 o 
   4  16   4       49.37       47.23      1.62 o 
   5  16   4      151.21      156.06      3.12 o 
   6  16   4       24.32       25.91      1.62 o 
   7  16   4       30.06       33.84      1.99 o 
   1  17   4       58.67       56.70      1.59 o 
   2  17   4       24.06       24.43      1.22 o 
   3  17   4       98.56      104.39      2.16 o 
   4  17   4        9.43        8.37      0.89 o 
   5  17   4       52.32       61.27      3.15 o 
   6  17   4        1.45        1.59      1.03 o 
   7  17   4       15.47       17.34      1.81 o 
   0  18   4       60.39       68.34      2.84 o 
   1  18   4       15.54       15.37      1.18 o 
   2  18   4      107.85      120.06      2.44 o 
   3  18   4       17.22       18.43      1.29 o 
   4  18   4       67.85       73.98      2.50 o 
   5  18   4       19.23       23.01      1.79 o 
   6  18   4       47.28       49.75      2.24 o 
   1  19   4       10.74       10.72      1.10 o 
   2  19   4        4.89        4.15      0.82 o 
   3  19   4        7.23        9.10      1.19 o 
   4  19   4       32.32       39.40      3.65 o 
   5  19   4       79.49       84.71      3.64 o 
   6  19   4        5.50        4.34      1.54 o 
   0  20   4      140.37      150.33      4.46 o 
   1  20   4       30.24       33.16      1.77 o 
   2  20   4       72.89       81.44      3.83 o 
   3  20   4        9.82       13.03      1.09 o 
   4  20   4       57.07       57.65      2.80 o 
   5  20   4       19.56       24.08      2.42 o 
   1  21   4       21.06       21.48      2.14 o 
   2  21   4       14.60       16.16      1.44 o 
   3  21   4       12.19       11.54      1.93 o 
   4  21   4        4.87        5.85      1.36 o 
   0  22   4       19.90       20.72      3.50 o 
   1  22   4        2.57        2.22      1.21 o 
   2  22   4        9.58       10.18      1.80 o 
   3  22   4        2.52        3.22      2.86 o 
   4  22   4       16.69       18.84      3.69 o 
   1  23   4       25.01       27.19      3.99 o 
   2  23   4        0.96        0.57      0.99 o 
   2   0   5      958.33     1074.13      8.70 o 
   4   0   5      572.78      634.42      6.00 o 
   6   0   5      433.69      427.84      5.21 o 
   8   0   5       53.99       57.05      2.99 o 
  10   0   5      471.68      492.00     12.59 o 
   0   1   5      340.16      301.33      3.45 o 
   1   1   5       57.03       64.44      0.93 o 
   2   1   5      344.60      304.43      2.18 o 
   3   1   5      114.77      111.97      1.20 o 
   4   1   5      607.82      623.17      4.15 o 
   5   1   5        6.44        4.48      0.51 o 
   6   1   5       11.58       10.65      0.71 o 
   7   1   5       19.25       17.61      0.95 o 
   8   1   5        4.79        6.62      1.17 o 
   9   1   5        5.49        6.16      1.41 o 
  10   1   5      116.76      119.55      4.16 o 
   1   2   5      359.42      398.00      3.37 o 
   2   2   5      196.68      221.57      1.89 o 
   3   2   5       48.14       55.30      0.98 o 
   4   2   5       16.50       14.20      0.63 o 
   5   2   5      694.92      728.06      5.33 o 
   6   2   5       38.07       39.74      1.37 o 
   7   2   5       73.27       70.75      1.91 o 
   8   2   5      289.46      288.44      4.50 o 
   9   2   5      276.52      273.90      4.79 o 
  10   2   5        2.93        3.46      1.40 o 
   0   3   5      169.57      190.29      2.55 o 
   1   3   5     3788.54     4104.51     22.80 o 
   2   3   5     1254.14     1296.11      7.42 o 
   3   3   5      555.51      580.16      3.95 o 
   4   3   5        7.28        8.13      0.51 o 
   5   3   5      100.59      110.75      1.67 o 
   6   3   5      230.85      222.45      2.99 o 
   7   3   5       13.76       11.86      1.06 o 
   8   3   5       47.10       47.91      2.65 o 
   9   3   5        5.19        4.36      1.41 o 
  10   3   5        8.63        4.76      2.56 o 
   1   4   5      108.61      119.14      1.05 o 
   2   4   5       20.54       17.37      0.44 o 
   3   4   5      300.03      306.57      2.25 o 
   4   4   5       87.49       97.17      1.34 o 
   5   4   5       49.70       60.46      1.33 o 
   6   4   5      153.47      142.18      2.24 o 
   7   4   5      391.63      391.13      4.65 o 
   8   4   5       38.70       41.07      1.87 o 
   9   4   5       52.56       50.69      2.36 o 
  10   4   5       62.14       60.06      2.88 o 
   0   5   5     7064.32     7712.95     54.29 o 
   1   5   5     2082.51     2282.84     12.97 o 
   2   5   5      179.84      205.91      1.72 o 
   3   5   5      962.46     1008.47      6.30 o 
   4   5   5      121.75      117.36      1.55 o 
   5   5   5      189.55      195.40      2.41 o 
   6   5   5        4.82        5.74      0.77 o 
   7   5   5      103.40      106.35      2.29 o 
   8   5   5       34.71       40.16      1.77 o 
   9   5   5      105.97      119.12      3.23 o 
  10   5   5        1.18        2.17      1.45 o 
   1   6   5       58.47       70.35      0.93 o 
   2   6   5      176.74      209.65      1.78 o 
   3   6   5      133.03      129.23      1.43 o 
   4   6   5       81.95       75.77      1.27 o 
   5   6   5       21.89       19.94      0.98 o 
   6   6   5      110.43      104.58      1.92 o 
   7   6   5      529.48      500.78      5.51 o 
   8   6   5       24.20       26.58      1.50 o 
   9   6   5       59.79       62.17      2.64 o 
  10   6   5       47.80       43.03      2.49 o 
   0   7   5      316.35      295.95      3.10 o 
   1   7   5      184.69      216.80      1.75 o 
   2   7   5      514.95      528.68      3.74 o 
   3   7   5       35.72       38.53      0.82 o 
   4   7   5      139.47      141.43      1.74 o 
   5   7   5      124.14      122.07      2.03 o 
   6   7   5       94.85       89.60      1.99 o 
   7   7   5      114.42      114.96      2.41 o 
   8   7   5       12.00       14.28      1.30 o 
   9   7   5        8.22        9.38      1.44 o 
   1   8   5       62.82       85.54      1.07 o 
   2   8   5      130.07      130.73      2.70 o 
   3   8   5       33.52       34.10      0.84 o 
   4   8   5      977.29      948.66      6.80 o 
   5   8   5      307.28      293.41      3.59 o 
   6   8   5       21.50       20.10      1.11 o 
   7   8   5        9.70        8.66      1.03 o 
   8   8   5       85.95       82.99      2.58 o 
   9   8   5      104.49      100.40      2.80 o 
   0   9   5       41.72       38.26      1.33 o 
   1   9   5       19.84       15.39      0.51 o 
   2   9   5      806.01      721.07      6.10 o 
   3   9   5      137.29      145.18      1.99 o 
   4   9   5       36.97       37.74      1.01 o 
   5   9   5        2.71        1.76      0.64 o 
   6   9   5       39.89       42.86      1.45 o 
   7   9   5        2.68        2.72      0.84 o 
   8   9   5        1.97        2.81      1.09 o 
   9   9   5       29.56       31.18      4.26 o 
   1  10   5       27.87       30.99      0.69 o 
   2  10   5      256.73      232.41      3.84 o 
   3  10   5      772.06      737.11      6.31 o 
   4  10   5      141.62      139.75      1.79 o 
   5  10   5       52.14       48.44      1.41 o 
   6  10   5      257.69      240.91      3.23 o 
   7  10   5        7.42       10.26      1.01 o 
   8  10   5       78.11       87.91      3.09 o 
   9  10   5        1.89        1.98      1.50 o 
   0  11   5     4622.51     4261.81     52.53 o 
   1  11   5      255.28      233.59      2.62 o 
   2  11   5     1047.56      957.54      8.28 o 
   3  11   5      424.91      425.82      4.56 o 
   4  11   5      250.30      243.65      2.57 o 
   5  11   5      198.33      189.29      2.59 o 
   6  11   5       68.67       68.52      1.60 o 
   7  11   5       44.59       42.09      1.82 o 
   8  11   5       29.12       30.68      2.32 o 
   9  11   5       35.31       39.29      2.57 o 
   1  12   5       34.58       39.59      1.05 o 
   2  12   5       68.87       57.31      1.62 o 
   3  12   5       73.32       68.18      1.68 o 
   4  12   5      426.59      406.79      3.86 o 
   5  12   5       55.41       52.66      1.67 o 
   6  12   5       46.72       42.95      1.86 o 
   7  12   5       44.32       37.55      2.51 o 
   8  12   5      126.55      122.41      3.58 o 
   0  13   5     1272.57     1194.22     16.00 o 
   1  13   5     1354.66     1292.69      9.73 o 
   2  13   5      354.72      363.51      4.27 o 
   3  13   5      182.77      184.61      2.82 o 
   4  13   5      364.57      365.15      5.08 o 
   5  13   5       56.83       53.77      1.59 o 
   6  13   5       52.62       50.80      1.84 o 
   7  13   5      103.44      111.19      3.19 o 
   8  13   5       12.93       12.73      1.69 o 
   1  14   5      355.39      333.08      3.30 o 
   2  14   5       50.67       47.60      1.51 o 
   3  14   5       40.47       41.78      1.82 o 
   4  14   5        6.74        9.47      1.11 o 
   5  14   5       75.21       76.16      1.85 o 
   6  14   5       72.62       71.20      2.09 o 
   7  14   5       70.07       69.90      2.44 o 
   8  14   5       20.24       18.46      1.82 o 
   0  15   5      737.37      693.49      9.33 o 
   1  15   5      112.96      110.41      1.93 o 
   2  15   5       16.84       20.36      1.31 o 
   3  15   5      143.33      139.78      2.90 o 
   4  15   5       49.90       48.90      2.27 o 
   5  15   5        7.84        9.95      0.95 o 
   6  15   5       21.36       21.95      1.48 o 
   7  15   5        6.91        3.96      1.19 o 
   8  15   5       26.79       32.83      2.17 o 
   1  16   5        8.44        7.95      0.72 o 
   2  16   5      141.53      132.91      3.67 o 
   3  16   5      443.72      438.38      5.77 o 
   4  16   5       49.64       49.41      2.26 o 
   5  16   5       13.63       13.37      1.77 o 
   6  16   5        8.58       10.99      1.29 o 
   7  16   5       28.75       34.46      1.88 o 
   0  17   5       39.21       35.01      1.69 o 
   1  17   5        9.28        9.00      0.89 o 
   2  17   5       59.74       52.86      2.08 o 
   3  17   5       72.74       78.69      3.32 o 
   4  17   5       15.90       16.95      1.49 o 
   5  17   5        4.63        5.97      1.50 o 
   6  17   5       15.65       18.20      2.36 o 
   7  17   5       18.75       23.44      2.91 o 
   1  18   5       26.12       27.41      1.83 o 
   2  18   5       16.82       19.10      1.34 o 
   3  18   5        4.42        2.25      1.09 o 
   4  18   5      170.24      180.85      7.58 o 
   5  18   5       79.50       81.41      3.93 o 
   6  18   5        7.94        4.11      1.74 o 
   0  19   5       54.57       66.99      2.99 o 
   1  19   5       75.73       77.23      2.19 o 
   2  19   5      118.33      121.93      3.09 o 
   3  19   5       19.64       16.22      2.23 o 
   4  19   5       14.11       16.34      1.84 o 
   5  19   5        5.11        3.80      1.48 o 
   6  19   5       33.79       40.48      3.22 o 
   1  20   5        9.84        8.39      1.14 o 
   2  20   5        5.69        6.22      1.42 o 
   3  20   5       43.21       40.65      2.34 o 
   4  20   5       39.79       46.44      2.69 o 
   5  20   5        9.27        7.33      2.21 o 
   0  21   5      127.42      131.24      4.63 o 
   1  21   5       36.76       36.88      1.99 o 
   2  21   5        2.23        3.08      1.43 o 
   3  21   5        2.60        1.66      1.10 o 
   4  21   5       10.40       10.87      1.61 o 
   1  22   5        4.98        6.63      1.22 o 
   2  22   5        6.64        5.90      1.70 o 
   3  22   5        3.31        0.41      1.45 o 
   0  23   5       15.17       13.96      3.10 o 
   1  23   5       17.51       17.66      2.69 o 
   2  23   5       10.04        5.46      1.66 o 
   0   0   6     1273.36     1490.83     19.67 o 
   2   0   6      302.46      285.21      3.08 o 
   4   0   6      617.34      659.62      6.28 o 
   6   0   6      211.03      211.22      3.55 o 
   8   0   6       45.90       45.94      2.01 o 
  10   0   6       55.48       50.01      4.62 o 
   1   1   6      557.80      536.06      4.01 o 
   2   1   6      267.68      285.77      2.26 o 
   3   1   6      358.29      375.07      2.68 o 
   4   1   6      137.66      132.36      1.38 o 
   5   1   6       17.26       19.45      0.75 o 
   6   1   6       40.87       44.59      1.42 o 
   7   1   6       98.48      102.91      2.26 o 
   8   1   6       25.73       27.67      1.57 o 
   9   1   6       21.19       20.02      1.64 o 
  10   1   6       39.72       33.27      3.43 o 
   0   2   6       90.17       88.56      1.62 o 
   1   2   6      471.91      552.02      4.37 o 
   2   2   6      368.31      386.42      3.22 o 
   3   2   6      376.55      430.11      3.11 o 
   4   2   6       53.04       55.57      1.07 o 
   5   2   6       26.41       34.21      1.06 o 
   6   2   6       64.55       57.50      1.63 o 
   7   2   6       17.30       17.28      1.13 o 
   8   2   6       18.79       17.88      1.48 o 
   9   2   6       85.24       90.56      2.78 o 
  10   2   6       72.77       70.59      3.47 o 
   1   3   6     1222.76     1383.85      8.77 o 
   2   3   6       48.02       36.44      0.77 o 
   3   3   6      193.86      201.31      1.77 o 
   4   3   6      156.72      151.77      1.78 o 
   5   3   6      194.91      205.84      2.51 o 
   6   3   6       85.62       79.97      1.74 o 
   7   3   6       92.94       97.19      2.25 o 
   8   3   6      332.26      334.46      4.98 o 
   9   3   6       61.86       59.03      2.57 o 
  10   3   6        7.86        5.53      1.72 o 
   0   4   6     1049.64     1170.30     10.76 o 
   1   4   6     2195.95     2386.73     13.13 o 
   2   4   6       90.51      102.26      1.20 o 
   3   4   6      625.51      629.44      4.02 o 
   4   4   6       43.04       47.95      1.16 o 
   5   4   6      286.63      299.24      3.17 o 
   6   4   6       72.41       73.10      1.68 o 
   7   4   6       98.32      107.46      2.33 o 
   8   4   6      164.93      163.49      3.18 o 
   9   4   6       11.31       12.41      1.55 o 
  10   4   6        7.84        7.09      2.00 o 
   1   5   6      117.07      104.31      1.18 o 
   2   5   6      663.13      713.55      4.48 o 
   3   5   6       29.74       32.72      0.79 o 
   4   5   6       57.97       52.27      1.14 o 
   5   5   6      130.59      125.77      2.03 o 
   6   5   6      178.39      170.86      2.52 o 
   7   5   6      497.87      490.16      5.48 o 
   8   5   6       14.10       14.91      1.46 o 
   9   5   6      113.30       91.27     13.48 o 
  10   5   6        4.21        2.58      1.54 o 
   0   6   6      638.33      662.72      5.61 o 
   1   6   6       51.95       59.72      0.88 o 
   2   6   6      744.91      769.95      4.95 o 
   3   6   6      210.83      222.51      2.22 o 
   4   6   6       19.72       20.28      0.88 o 
   5   6   6      302.44      276.50      3.16 o 
   6   6   6      151.38      154.70      2.66 o 
   7   6   6       47.78       47.05      1.76 o 
   8   6   6       37.67       34.01      1.74 o 
   9   6   6       47.48       52.86      2.52 o 
   1   7   6      107.62      116.45      1.30 o 
   2   7   6      140.08      147.73      1.39 o 
   3   7   6       15.80       12.34      0.58 o 
   4   7   6      384.33      374.17      3.31 o 
   5   7   6       66.39       57.35      1.42 o 
   6   7   6       19.70       21.79      1.16 o 
   7   7   6       90.59       81.90      2.33 o 
   8   7   6       51.06       52.79      2.04 o 
   9   7   6      124.70      126.06      3.30 o 
   0   8   6       37.70       32.75      1.05 o 
   1   8   6      146.20      136.75      1.39 o 
   2   8   6     1297.17     1277.70      8.95 o 
   3   8   6       44.02       55.37      1.18 o 
   4   8   6      261.41      267.05      2.84 o 
   5   8   6       30.30       30.51      1.18 o 
   6   8   6      112.75      107.65      2.36 o 
   7   8   6       24.76       27.63      1.53 o 
   8   8   6       28.58       29.28      1.83 o 
   9   8   6       30.91       28.59      2.28 o 
   1   9   6        6.66        8.68      0.46 o 
   2   9   6       49.03       52.87      1.41 o 
   3   9   6      131.45      117.22      1.42 o 
   4   9   6      273.80      255.88      2.83 o 
   5   9   6       53.84       51.98      1.64 o 
   6   9   6       39.98       37.90      1.46 o 
   7   9   6       48.04       51.84      1.78 o 
   8   9   6      112.46      114.78      3.25 o 
   9   9   6       54.89       51.64      2.29 o 
   0  10   6     1668.72     1526.79     21.87 o 
   1  10   6      409.97      375.53      3.34 o 
   2  10   6      559.41      512.99      5.12 o 
   3  10   6      454.66      437.90      5.42 o 
   4  10   6      153.57      144.69      2.48 o 
   5  10   6       53.38       53.72      1.48 o 
   6  10   6       78.24       78.67      1.83 o 
   7  10   6       18.27       21.09      1.45 o 
   8  10   6        9.83       12.05      1.29 o 
   9  10   6       14.68       15.29      2.08 o 
   1  11   6      478.11      446.28      3.86 o 
   2  11   6      775.16      713.41      6.67 o 
   3  11   6      395.47      378.63      5.39 o 
   4  11   6      172.79      160.16      2.35 o 
   5  11   6       71.71       66.81      1.59 o 
   6  11   6      235.89      236.48      3.36 o 
   7  11   6       18.67       20.34      1.25 o 
   8  11   6       66.29       62.02      2.77 o 
   9  11   6       15.53       12.74      1.94 o 
   0  12   6     1772.59     1686.95     19.83 o 
   1  12   6      312.77      289.11      2.94 o 
   2  12   6      944.62      846.13     12.05 o 
   3  12   6      188.57      171.06      2.69 o 
   4  12   6      262.97      242.51      4.23 o 
   5  12   6       56.01       56.35      1.61 o 
   6  12   6       44.97       45.10      1.47 o 
   7  12   6       45.35       43.59      3.04 o 
   8  12   6      103.19      105.92      3.32 o 
   1  13   6     1054.33     1018.32     10.06 o 
   2  13   6       27.40       28.29      1.33 o 
   3  13   6       55.47       55.07      2.20 o 
   4  13   6       53.77       55.89      1.90 o 
   5  13   6       99.41      102.98      1.87 o 
   6  13   6       55.27       48.88      1.76 o 
   7  13   6       96.20       90.45      2.66 o 
   8  13   6       22.67       15.57      2.63 o 
   0  14   6       82.05       80.46      2.81 o 
   1  14   6      192.46      192.30      2.41 o 
   2  14   6       94.97       88.80      2.04 o 
   3  14   6       58.63       52.65      2.10 o 
   4  14   6       66.52       68.92      1.81 o 
   5  14   6       53.94       52.83      2.38 o 
   6  14   6       46.96       47.17      1.98 o 
   7  14   6       45.31       44.70      2.04 o 
   8  14   6        5.28        6.16      1.42 o 
   1  15   6       67.78       68.40      2.25 o 
   2  15   6      130.05      127.28      2.37 o 
   3  15   6      104.77      100.41      2.03 o 
   4  15   6        9.92        8.94      1.59 o 
   5  15   6       26.37       24.50      1.96 o 
   6  15   6        3.90        3.09      0.83 o 
   7  15   6        8.26        5.90      1.09 o 
   0  16   6      264.63      252.94      6.35 o 
   1  16   6      125.42      125.32      2.15 o 
   2  16   6      261.91      244.68      3.59 o 
   3  16   6      158.79      167.68      3.32 o 
   4  16   6       13.26       11.88      1.75 o 
   5  16   6      100.29      101.47      3.62 o 
   6  16   6        5.43        4.21      1.75 o 
   7  16   6        3.52        3.66      1.67 o 
   1  17   6        4.08        3.26      0.81 o 
   2  17   6       32.05       33.12      1.82 o 
   3  17   6       55.22       54.37      2.29 o 
   4  17   6        5.31        5.63      2.26 o 
   5  17   6        6.93        9.60      1.88 o 
   6  17   6        1.97        3.65      1.73 o 
   0  18   6        7.87       12.23      1.34 o 
   1  18   6       62.64       59.00      1.76 o 
   2  18   6      202.78      222.70      4.60 o 
   3  18   6       63.54       58.75      2.93 o 
   4  18   6       12.09       10.07      2.51 o 
   5  18   6       16.59       15.98      2.23 o 
   6  18   6       22.39       18.54      2.46 o 
   1  19   6        6.54        7.16      0.91 o 
   2  19   6        9.93       10.17      1.38 o 
   3  19   6        8.41        7.42      1.47 o 
   4  19   6       89.01       88.39      9.58 o 
   5  19   6       32.38       34.11      2.91 o 
   0  20   6       62.71       68.59      3.19 o 
   1  20   6       34.61       36.30      2.18 o 
   2  20   6       50.65       50.78      2.40 o 
   3  20   6       15.85       17.06      1.84 o 
   4  20   6       22.55       21.42      3.67 o 
   5  20   6       15.92       15.08      3.67 o 
   1  21   6        4.71        5.33      1.15 o 
   2  21   6       15.20       14.96      2.39 o 
   3  21   6        0.20        1.27      1.20 o 
   4  21   6        1.61        1.65      1.44 o 
   0  22   6       52.33       44.99      2.95 o 
   1  22   6        1.60        1.84      1.00 o 
   2  22   6        9.39        6.96      1.93 o 
   3  22   6        3.71        4.50      2.18 o 
   2   0   7      244.34      304.52      3.34 o 
   4   0   7       15.09        9.67      0.82 o 
   6   0   7      207.49      215.45      5.13 o 
   8   0   7       68.36       63.73      3.36 o 
  10   0   7       53.17       47.59      4.47 o 
   0   1   7        9.25        6.47      0.78 o 
   1   1   7      100.57       94.03      1.24 o 
   2   1   7      259.40      271.33      2.27 o 
   3   1   7      165.75      169.93      1.65 o 
   4   1   7      154.80      152.77      1.78 o 
   5   1   7       80.57       77.84      1.46 o 
   6   1   7       22.07       27.01      1.26 o 
   7   1   7        3.44        3.28      0.90 o 
   8   1   7       47.05       44.67      2.01 o 
   9   1   7       13.43       12.27      1.84 o 
  10   1   7        3.12        4.07      1.73 o 
   1   2   7      114.95      145.19      1.70 o 
   2   2   7        9.54       12.64      0.63 o 
   3   2   7       61.96       78.23      1.19 o 
   4   2   7       48.21       51.34      1.09 o 
   5   2   7       16.42       19.98      0.97 o 
   6   2   7      123.60      126.30      2.52 o 
   7   2   7       46.20       45.04      2.14 o 
   8   2   7       28.09       24.64      1.59 o 
   9   2   7       66.24       58.36      2.39 o 
  10   2   7       38.27       34.69      2.59 o 
   0   3   7      377.20      382.13      4.20 o 
   1   3   7      415.99      448.56      3.36 o 
   2   3   7      179.72      217.54      2.04 o 
   3   3   7       38.25       45.47      0.87 o 
   4   3   7       15.35       14.50      0.71 o 
   5   3   7       57.89       60.14      1.42 o 
   6   3   7      240.44      229.74      3.19 o 
   7   3   7       90.28       92.12      2.21 o 
   8   3   7       20.60       19.96      1.60 o 
   9   3   7        5.36        5.04      1.40 o 
   1   4   7      162.11      188.25      1.63 o 
   2   4   7      183.21      208.62      1.98 o 
   3   4   7      232.22      246.20      2.13 o 
   4   4   7       68.62       71.78      1.38 o 
   5   4   7       89.82       93.76      1.69 o 
   6   4   7       47.80       51.70      1.47 o 
   7   4   7       61.96       62.43      1.84 o 
   8   4   7      106.90      100.95      3.33 o 
   9   4   7        3.82        2.48      1.41 o 
   0   5   7      406.31      443.09      4.39 o 
   1   5   7      328.54      344.20      2.68 o 
   2   5   7       80.35       82.21      1.04 o 
   3   5   7      346.81      341.11      2.91 o 
   4   5   7       82.64       71.44      1.40 o 
   5   5   7      108.28      103.39      1.81 o 
   6   5   7       14.64       14.27      1.19 o 
   7   5   7       18.27       18.99      1.27 o 
   8   5   7        0.96        0.65      1.44 o 
   9   5   7      138.66      132.92      4.31 o 
   1   6   7       76.12       85.19      1.21 o 
   2   6   7      176.74      174.14      1.57 o 
   3   6   7       30.33       33.42      0.93 o 
   4   6   7      126.28      121.65      1.94 o 
   5   6   7      122.89      118.07      2.02 o 
   6   6   7       28.52       29.01      1.32 o 
   7   6   7       12.03       13.08      1.20 o 
   8   6   7       29.21       27.76      2.41 o 
   9   6   7       48.74       43.89      4.29 o 
   0   7   7      306.09      321.90      3.50 o 
   1   7   7       11.70       12.51      0.54 o 
   2   7   7      210.91      196.76      2.04 o 
   3   7   7      175.73      163.68      1.90 o 
   4   7   7       48.04       48.25      1.75 o 
   5   7   7      100.82      104.61      1.82 o 
   6   7   7       93.01       92.19      1.97 o 
   7   7   7       46.36       43.89      1.92 o 
   8   7   7        4.26        2.89      1.03 o 
   9   7   7        4.15        2.86      1.56 o 
   1   8   7       32.32       31.66      0.89 o 
   2   8   7       77.58       71.82      1.16 o 
   3   8   7      126.31      123.03      1.59 o 
   4   8   7      400.18      379.57      3.94 o 
   5   8   7       45.73       41.85      1.36 o 
   6   8   7       29.22       28.87      1.39 o 
   7   8   7       32.90       30.61      1.86 o 
   8   8   7        6.94        8.91      1.25 o 
   9   8   7        9.92        9.43      1.58 o 
   0   9   7      154.28      142.46      2.57 o 
   1   9   7       39.23       35.22      0.92 o 
   2   9   7       88.53       86.26      1.35 o 
   3   9   7       78.25       75.42      1.27 o 
   4   9   7      166.11      166.93      2.21 o 
   5   9   7       32.58       32.44      1.43 o 
   6   9   7       93.23       93.08      2.25 o 
   7   9   7        0.52        1.73      0.86 o 
   8   9   7       15.29       15.81      2.15 o 
   9   9   7        8.33        8.33      1.48 o 
   1  10   7      175.34      175.72      1.99 o 
   2  10   7      316.42      276.70      4.53 o 
   3  10   7       62.91       66.14      1.84 o 
   4  10   7      177.09      180.01      2.06 o 
   5  10   7       59.82       58.22      1.72 o 
   6  10   7       92.94       93.92      2.10 o 
   7  10   7       13.51       14.89      1.35 o 
   8  10   7       43.58       48.37      2.27 o 
   9  10   7       22.48       22.89      2.27 o 
   0  11   7      591.28      556.83      6.52 o 
   1  11   7      596.80      584.04      4.86 o 
   2  11   7      214.31      192.97      3.33 o 
   3  11   7       53.52       57.74      1.78 o 
   4  11   7       89.43       89.50      2.24 o 
   5  11   7      233.78      235.03      3.03 o 
   6  11   7       10.00       11.05      0.97 o 
   7  11   7       39.54       41.66      1.81 o 
   8  11   7       24.34       29.33      1.69 o 
   1  12   7      153.56      137.08      1.87 o 
   2  12   7      347.26      333.63      4.01 o 
   3  12   7       22.74       20.23      1.29 o 
   4  12   7      138.93      128.45      3.27 o 
   5  12   7        1.92        4.29      0.83 o 
   6  12   7      132.65      129.02      2.30 o 
   7  12   7        9.90       10.23      1.32 o 
   8  12   7       29.27       22.13      3.45 o 
   0  13   7      210.50      203.52      4.05 o 
   1  13   7       44.70       41.22      1.17 o 
   2  13   7      112.90      105.18      2.41 o 
   3  13   7      206.91      209.53      3.28 o 
   4  13   7       30.68       31.62      1.58 o 
   5  13   7       36.69       35.89      1.37 o 
   6  13   7       42.65       48.28      1.54 o 
   7  13   7       36.02       34.25      2.00 o 
   8  13   7        5.72        3.85      1.37 o 
   1  14   7       96.27       96.80      1.75 o 
   2  14   7       82.34       76.15      1.97 o 
   3  14   7       98.50      101.02      2.42 o 
   4  14   7       21.69       18.95      1.37 o 
   5  14   7        7.37       10.62      1.33 o 
   6  14   7        8.40        8.92      1.20 o 
   7  14   7        0.26       -0.94      0.94 o 
   0  15   7       47.06       45.03      2.03 o 
   1  15   7       83.22       80.32      1.73 o 
   2  15   7       40.66       37.65      1.70 o 
   3  15   7        8.94       10.37      1.05 o 
   4  15   7       40.20       41.93      1.89 o 
   5  15   7        5.45        5.41      1.51 o 
   6  15   7       19.35       18.99      2.21 o 
   7  15   7       24.02       26.71      2.27 o 
   1  16   7       43.46       45.77      1.41 o 
   2  16   7       48.06       48.58      1.83 o 
   3  16   7       53.46       56.06      2.09 o 
   4  16   7       24.33       22.79      1.74 o 
   5  16   7       46.89       49.46      3.30 o 
   6  16   7        0.14        0.35      1.68 o 
   7  16   7        3.49        2.00      1.80 o 
   0  17   7       45.90       46.40      2.14 o 
   1  17   7       11.25       11.54      0.89 o 
   2  17   7       78.69       82.62      3.49 o 
   3  17   7       20.05       22.04      1.74 o 
   4  17   7       13.63       11.53      1.89 o 
   5  17   7      121.57      122.53      4.57 o 
   6  17   7        8.13        5.27      1.83 o 
   1  18   7        7.34        8.46      0.81 o 
   2  18   7       18.62       20.24      1.65 o 
   3  18   7       30.44       30.30      2.25 o 
   4  18   7       27.00       30.77      3.40 o 
   5  18   7        1.32       -1.12      1.41 o 
   6  18   7        3.31        2.68      1.77 o 
   0  19   7      199.46      211.70      4.24 o 
   1  19   7       12.46       14.06      1.05 o 
   2  19   7       21.29       23.89      1.84 o 
   3  19   7        1.57        1.03      1.23 o 
   4  19   7       99.94      107.21      4.15 o 
   5  19   7       10.81        7.98      1.89 o 
   1  20   7       31.23       33.22      2.58 o 
   2  20   7        8.60        9.12      1.50 o 
   3  20   7        0.52       -0.08      1.19 o 
   4  20   7        0.40       -0.21      1.43 o 
   0  21   7        0.48       -0.27      3.18 o 
   1  21   7        3.63        2.52      1.37 o 
   2  21   7       32.66       27.33      1.98 o 
   3  21   7        4.99        7.07      1.54 o 
   1  22   7       10.74        7.29      1.92 o 
   2  22   7        4.91        4.69      1.64 o 
   0   0   8      214.46      183.53      4.00 o 
   2   0   8       74.61       80.08      1.81 o 
   4   0   8      458.08      450.87      4.80 o 
   6   0   8      112.19      113.89      3.65 o 
   8   0   8       45.08       52.72      3.28 o 
   1   1   8       69.02       72.87      1.04 o 
   2   1   8       24.22       27.77      0.72 o 
   3   1   8      582.29      570.23      4.44 o 
   4   1   8      118.16      116.07      1.67 o 
   5   1   8       56.72       57.42      1.40 o 
   6   1   8       68.58       65.48      2.02 o 
   7   1   8       13.79       15.33      1.31 o 
   8   1   8       73.49       76.42      2.61 o 
   9   1   8       21.92       19.59      2.11 o 
   0   2   8       66.46       62.19      1.36 o 
   1   2   8       29.79       28.66      0.82 o 
   2   2   8      156.27      156.89      1.85 o 
   3   2   8        1.80        2.13      0.47 o 
   4   2   8       76.87       85.32      1.33 o 
   5   2   8       99.11      108.79      1.85 o 
   6   2   8        6.92        7.95      0.90 o 
   7   2   8       82.62       73.49      2.05 o 
   8   2   8       18.28       20.10      2.05 o 
   9   2   8       20.30       17.89      2.04 o 
   1   3   8       44.68       44.22      1.00 o 
   2   3   8        9.32       14.87      0.72 o 
   3   3   8       10.70       11.33      0.70 o 
   4   3   8       30.51       30.74      1.06 o 
   5   3   8      132.73      133.86      2.15 o 
   6   3   8       69.28       66.73      1.71 o 
   7   3   8       17.07       16.57      1.28 o 
   8   3   8       92.29       88.18      2.58 o 
   9   3   8        7.17        7.94      1.55 o 
   0   4   8      135.31      165.21      2.53 o 
   1   4   8       68.45       68.88      0.99 o 
   2   4   8      111.15      115.09      1.45 o 
   3   4   8       83.63       94.90      1.52 o 
   4   4   8       20.32       29.11      1.05 o 
   5   4   8       57.30       64.47      1.49 o 
   6   4   8      189.05      193.01      2.80 o 
   7   4   8       89.21       91.68      2.24 o 
   8   4   8        5.60        7.07      1.27 o 
   9   4   8       31.40       30.17      2.03 o 
   1   5   8        1.23        0.92      0.34 o 
   2   5   8       18.87       14.78      0.63 o 
   3   5   8      118.40      123.08      2.03 o 
   4   5   8       31.00       35.69      1.13 o 
   5   5   8       70.68       67.40      1.52 o 
   6   5   8       20.42       18.08      1.05 o 
   7   5   8      154.20      149.88      2.84 o 
   8   5   8        1.51        1.81      1.39 o 
   9   5   8       16.92       12.27      2.96 o 
   0   6   8      145.58      148.99      2.21 o 
   1   6   8        5.68        3.93      0.43 o 
   2   6   8       28.48       23.80      0.71 o 
   3   6   8        2.06        1.25      0.54 o 
   4   6   8       78.28       83.94      1.48 o 
   5   6   8       22.39       19.63      1.03 o 
   6   6   8      335.89      311.28      3.69 o 
   7   6   8        5.33        5.03      1.01 o 
   8   6   8        6.55        4.77      1.51 o 
   9   6   8        6.25        5.76      1.83 o 
   1   7   8       44.50       56.23      1.00 o 
   2   7   8        8.72        4.09      0.49 o 
   3   7   8      120.98      122.07      1.72 o 
   4   7   8        5.14        4.58      0.66 o 
   5   7   8      143.49      136.07      2.32 o 
   6   7   8       88.83       83.56      1.91 o 
   7   7   8       10.72       10.10      1.23 o 
   8   7   8       55.79       62.58      3.80 o 
   9   7   8        1.58        1.40      1.49 o 
   0   8   8        6.57        7.44      1.00 o 
   1   8   8        6.80       10.30      0.76 o 
   2   8   8      150.27      150.27      1.84 o 
   3   8   8       17.80       23.64      0.82 o 
   4   8   8      228.28      221.67      2.75 o 
   5   8   8       83.97       81.14      1.91 o 
   6   8   8        6.14        6.74      0.96 o 
   7   8   8       25.38       23.29      1.59 o 
   8   8   8       20.34       18.19      1.89 o 
   9   8   8        3.54        3.42      1.55 o 
   1   9   8       77.27       78.84      1.36 o 
   2   9   8        9.01        6.54      0.54 o 
   3   9   8       25.52       23.31      0.92 o 
   4   9   8      135.05      125.53      2.16 o 
   5   9   8      140.25      129.87      2.12 o 
   6   9   8       31.82       33.71      1.57 o 
   7   9   8       47.84       46.90      2.56 o 
   8   9   8       13.51       13.03      1.94 o 
   0  10   8       87.90       81.17      2.28 o 
   1  10   8       64.27       56.08      1.18 o 
   2  10   8      142.95      140.04      2.70 o 
   3  10   8      226.75      224.15      2.68 o 
   4  10   8       47.79       44.13      1.52 o 
   5  10   8       71.70       71.94      1.56 o 
   6  10   8        0.34        1.34      0.69 o 
   7  10   8       40.08       39.02      1.91 o 
   8  10   8       28.33       31.63      2.07 o 
   1  11   8       41.23       46.81      1.41 o 
   2  11   8       74.51       75.76      2.02 o 
   3  11   8       58.87       57.11      1.99 o 
   4  11   8      104.73      106.91      2.63 o 
   5  11   8       13.82       14.24      1.01 o 
   6  11   8       18.02       22.95      1.26 o 
   7  11   8       33.29       31.88      1.64 o 
   8  11   8        1.03        0.89      1.13 o 
   0  12   8       91.20       82.61      2.55 o 
   1  12   8      120.73      123.79      1.84 o 
   2  12   8       58.89       58.97      2.18 o 
   3  12   8       30.69       33.73      2.32 o 
   4  12   8       10.18       12.33      1.32 o 
   5  12   8       35.66       38.09      1.23 o 
   6  12   8      176.53      179.18      2.50 o 
   7  12   8       13.92       14.02      1.28 o 
   8  12   8       19.97       17.16      1.75 o 
   1  13   8       22.54       20.86      1.15 o 
   2  13   8       15.34       16.36      1.10 o 
   3  13   8        0.71        1.32      0.80 o 
   4  13   8       29.94       33.83      2.42 o 
   5  13   8       18.67       19.85      1.45 o 
   6  13   8        8.92        8.06      0.92 o 
   7  13   8       42.94       43.50      1.99 o 
   0  14   8       45.00       45.29      3.60 o 
   1  14   8       24.66       25.65      1.12 o 
   2  14   8       19.65       20.45      1.49 o 
   3  14   8       21.74       21.60      1.46 o 
   4  14   8       10.78        9.85      1.14 o 
   5  14   8       22.48       26.01      1.72 o 
   6  14   8       21.54       24.95      1.69 o 
   7  14   8        1.57        0.86      0.92 o 
   1  15   8       13.64       12.62      1.02 o 
   2  15   8       21.27       21.31      1.42 o 
   3  15   8       11.51        9.83      1.52 o 
   4  15   8       41.53       43.13      1.96 o 
   5  15   8       18.80       24.79      1.60 o 
   6  15   8       15.76       17.62      2.17 o 
   7  15   8        3.22        2.58      1.70 o 
   0  16   8       47.23       46.94      2.15 o 
   1  16   8        5.57        5.80      1.00 o 
   2  16   8       29.08       27.76      1.60 o 
   3  16   8        0.38       -0.48      1.41 o 
   4  16   8       63.59       64.89      2.30 o 
   5  16   8       15.81       15.32      2.35 o 
   6  16   8        9.71       10.87      1.97 o 
   1  17   8        7.82        8.28      1.13 o 
   2  17   8        0.27        0.42      0.88 o 
   3  17   8       59.33       64.44      2.49 o 
   4  17   8       77.26       81.59      3.69 o 
   5  17   8       12.27       15.67      2.36 o 
   6  17   8        0.30       -0.76      1.69 o 
   0  18   8       84.24       87.58      2.84 o 
   1  18   8        5.58        6.22      1.35 o 
   2  18   8       17.03       18.09      1.41 o 
   3  18   8       15.33       16.59      1.92 o 
   4  18   8       61.82       61.63      3.48 o 
   5  18   8        3.65        3.72      1.81 o 
   1  19   8        1.22        0.73      0.93 o 
   2  19   8        5.39        4.45      1.42 o 
   3  19   8       15.62       14.01      2.89 o 
   4  19   8        6.14        5.27      1.78 o 
   5  19   8       21.29       17.45      2.41 o 
   0  20   8       32.54       33.88      3.70 o 
   1  20   8        4.35        2.17      1.15 o 
   2  20   8       26.08       25.95      2.13 o 
   3  20   8       15.35       14.32      3.71 o 
   4  20   8        3.47        2.26      1.45 o 
   1  21   8        0.49        1.27      1.06 o 
   2  21   8        0.66        1.36      1.37 o 
   3  21   8        3.10        3.34      1.57 o 
   0  22   8        5.01        7.21      1.57 o 
   2   0   9      733.90      659.38      6.77 o 
   4   0   9      554.44      497.04      5.90 o 
   6   0   9      308.05      301.51      5.61 o 
   8   0   9      168.94      173.56      5.73 o 
   0   1   9      665.33      597.79      6.68 o 
   1   1   9       29.14       27.33      0.81 o 
   2   1   9      160.61      158.73      1.83 o 
   3   1   9      203.72      198.48      2.29 o 
   4   1   9      271.89      271.82      2.84 o 
   5   1   9      219.61      201.28      3.11 o 
   6   1   9       79.06       80.30      1.73 o 
   7   1   9       24.82       24.66      1.53 o 
   8   1   9       40.07       44.02      2.97 o 
   9   1   9       29.29       27.79      2.88 o 
   1   2   9      680.35      623.92      4.60 o 
   2   2   9      216.41      190.72      2.27 o 
   3   2   9      141.40      130.38      2.70 o 
   4   2   9       94.26       92.85      1.77 o 
   5   2   9      304.61      285.41      3.12 o 
   6   2   9      155.42      153.26      2.43 o 
   7   2   9       11.22       11.84      1.06 o 
   8   2   9       83.97       85.59      2.78 o 
   9   2   9        7.91        6.00      1.46 o 
   0   3   9       98.96       99.21      2.28 o 
   1   3   9       24.00       27.98      0.89 o 
   2   3   9       52.71       42.55      1.23 o 
   3   3   9      180.63      187.37      2.32 o 
   4   3   9      234.97      219.33      4.41 o 
   5   3   9       93.33       96.26      1.85 o 
   6   3   9      219.64      224.20      2.95 o 
   7   3   9       70.70       75.87      2.11 o 
   8   3   9        8.93        9.00      1.30 o 
   9   3   9       35.44       36.00      2.34 o 
   1   4   9       91.24       80.56      1.30 o 
   2   4   9       19.03       19.13      0.78 o 
   3   4   9       82.85       72.50      1.48 o 
   4   4   9      119.41      112.26      2.04 o 
   5   4   9       74.31       77.77      1.70 o 
   6   4   9       26.45       27.15      1.18 o 
   7   4   9       49.16       48.38      2.01 o 
   8   4   9       80.57       76.02      2.52 o 
   9   4   9        0.35       -0.15      1.08 o 
   0   5   9        7.06        8.42      0.94 o 
   1   5   9       15.37       20.39      0.82 o 
   2   5   9       43.06       40.49      1.10 o 
   3   5   9       27.89       25.42      1.07 o 
   4   5   9        2.96        3.69      0.69 o 
   5   5   9      537.28      497.38      4.83 o 
   6   5   9       25.46       23.90      1.16 o 
   7   5   9       70.92       67.79      3.13 o 
   8   5   9       13.74       11.06      1.51 o 
   9   5   9        6.10        5.21      1.33 o 
   1   6   9        1.09        1.58      0.45 o 
   2   6   9        8.72        4.46      0.55 o 
   3   6   9       20.86       12.90      0.82 o 
   4   6   9       61.89       61.14      1.60 o 
   5   6   9      122.25      116.93      1.98 o 
   6   6   9       47.07       47.10      1.65 o 
   7   6   9       39.18       42.91      2.30 o 
   8   6   9       78.30       77.40      4.36 o 
   9   6   9        5.34        1.38      1.53 o 
   0   7   9      238.34      191.25      3.18 o 
   1   7   9       76.27       74.38      1.40 o 
   2   7   9       34.96       26.33      1.04 o 
   3   7   9       11.64        9.21      0.72 o 
   4   7   9      385.62      352.70      3.62 o 
   5   7   9       30.22       34.31      1.38 o 
   6   7   9       56.15       55.33      1.69 o 
   7   7   9       10.58       13.26      2.19 o 
   8   7   9       11.40       13.09      1.83 o 
   9   7   9        4.95        5.32      1.60 o 
   1   8   9       63.47       49.48      1.25 o 
   2   8   9       15.41       12.93      0.84 o 
   3   8   9      169.36      127.35      2.05 o 
   4   8   9      176.03      163.07      2.36 o 
   5   8   9      104.31       94.87      2.09 o 
   6   8   9       92.80       95.11      2.19 o 
   7   8   9       67.05       57.33      3.38 o 
   8   8   9       61.17       56.03      2.82 o 
   0   9   9       65.76       56.99      2.04 o 
   1   9   9       27.01       23.73      1.06 o 
   2   9   9      120.79       95.84      1.62 o 
   3   9   9       85.87       74.69      1.66 o 
   4   9   9       14.20       14.87      0.99 o 
   5   9   9       28.85       26.58      1.33 o 
   6   9   9       30.09       33.15      1.44 o 
   7   9   9        3.00        4.81      1.02 o 
   8   9   9       19.65       13.86      1.82 o 
   1  10   9       48.46       32.29      1.15 o 
   2  10   9      180.24      154.06      2.15 o 
   3  10   9        1.33        0.71      0.61 o 
   4  10   9       34.38       40.05      1.48 o 
   5  10   9       27.77       29.37      1.31 o 
   6  10   9        7.46        7.59      1.02 o 
   7  10   9      170.58      157.22      3.08 o 
   8  10   9       17.62       20.44      2.20 o 
   0  11   9       42.60       35.33      1.74 o 
   1  11   9       43.57       39.95      1.24 o 
   2  11   9        2.32        4.28      0.64 o 
   3  11   9       76.75       74.61      2.26 o 
   4  11   9       72.72       75.40      1.80 o 
   5  11   9       20.83       19.01      1.46 o 
   6  11   9       43.91       45.92      2.16 o 
   7  11   9       17.28       19.20      1.35 o 
   8  11   9       34.12       35.29      2.08 o 
   1  12   9       49.41       41.81      1.36 o 
   2  12   9        4.18        4.49      0.85 o 
   3  12   9       10.22       13.04      1.17 o 
   4  12   9       41.60       46.13      1.96 o 
   5  12   9       38.47       38.87      2.08 o 
   6  12   9       21.77       23.29      1.31 o 
   7  12   9        0.51        1.13      1.09 o 
   0  13   9       14.26       13.67      1.65 o 
   1  13   9       15.57       13.43      1.04 o 
   2  13   9       23.85       23.80      1.54 o 
   3  13   9       29.49       28.62      1.57 o 
   4  13   9       35.97       30.87      1.87 o 
   5  13   9       25.36       24.25      1.73 o 
   6  13   9        0.76        1.05      1.21 o 
   7  13   9       10.01       10.61      1.39 o 
   1  14   9       11.74       11.27      0.89 o 
   2  14   9       32.12       34.04      1.91 o 
   3  14   9       32.54       32.04      1.99 o 
   4  14   9       13.06       14.11      1.38 o 
   5  14   9        9.53       10.67      1.35 o 
   6  14   9        0.57        0.75      1.24 o 
   7  14   9        7.10        3.93      2.33 o 
   0  15   9       36.30       38.70      2.07 o 
   1  15   9       65.37       66.68      2.08 o 
   2  15   9        1.99        1.49      1.11 o 
   3  15   9      101.14      106.49      2.92 o 
   4  15   9       99.23      111.77      2.85 o 
   5  15   9        8.64        7.81      1.46 o 
   6  15   9       10.89        7.69      2.12 o 
   1  16   9       23.99       20.38      1.90 o 
   2  16   9       31.68       31.68      1.90 o 
   3  16   9       22.28       25.51      1.92 o 
   4  16   9       10.72       12.05      1.56 o 
   5  16   9       17.33       19.34      2.39 o 
   6  16   9        2.03        0.82      1.65 o 
   0  17   9       10.50        9.00      2.37 o 
   1  17   9      128.13      131.82      2.94 o 
   2  17   9      109.35      118.43      3.21 o 
   3  17   9        1.10       -0.06      1.12 o 
   4  17   9       23.71       22.32      1.66 o 
   5  17   9        0.73        0.85      1.62 o 
   1  18   9        3.73        2.14      1.04 o 
   2  18   9       13.16       17.03      1.68 o 
   3  18   9       25.67       26.38      2.47 o 
   4  18   9       30.03       32.52      2.89 o 
   5  18   9        0.74        1.05      1.64 o 
   0  19   9       21.87       12.93      1.76 o 
   1  19   9        9.88       11.04      1.46 o 
   2  19   9       13.97       13.37      2.54 o 
   3  19   9       13.62       12.86      2.09 o 
   4  19   9        6.64        6.08      1.81 o 
   1  20   9       17.95       19.56      1.85 o 
   2  20   9        3.60        6.15      1.65 o 
   3  20   9       12.35        7.20      4.24 o 
   0  21   9        9.88        8.51      1.59 o 
   1  21   9        6.85        3.49      1.31 o 
   2  21   9       17.85       19.62      5.66 o 
   0   0  10     3220.77     2935.50     47.34 o 
   2   0  10     2686.31     2517.39     23.52 o 
   4   0  10      675.91      657.14      7.97 o 
   6   0  10      367.05      353.26      6.11 o 
   8   0  10      122.23      111.60      4.80 o 
   1   1  10      318.00      312.78      3.38 o 
   2   1  10      312.75      284.56      2.86 o 
   3   1  10      602.32      570.97      4.89 o 
   4   1  10      254.99      246.86      3.08 o 
   5   1  10        6.13        7.89      0.97 o 
   6   1  10      229.84      218.37      3.25 o 
   7   1  10       28.48       31.86      1.59 o 
   8   1  10       47.13       48.82      2.17 o 
   9   1  10       19.28       18.21      1.61 o 
   0   2  10      928.68      873.09      9.21 o 
   1   2  10     1162.03     1065.66      7.82 o 
   2   2  10      262.65      233.70      2.66 o 
   3   2  10      142.55      140.44      2.04 o 
   4   2  10      354.97      336.63      3.66 o 
   5   2  10       40.98       37.76      1.50 o 
   6   2  10      106.99      104.27      2.13 o 
   7   2  10       96.18       94.81      2.57 o 
   8   2  10       37.69       37.96      1.99 o 
   9   2  10       20.04       20.22      2.44 o 
   1   3  10      200.99      186.69      2.27 o 
   2   3  10      197.09      187.91      2.24 o 
   3   3  10       34.02       33.87      1.42 o 
   4   3  10      600.64      520.57      5.20 o 
   5   3  10      102.36      114.90      2.21 o 
   6   3  10       43.06       45.73      1.99 o 
   7   3  10        8.32        8.74      1.03 o 
   8   3  10       79.36       82.71      2.34 o 
   9   3  10       56.95       62.30      2.67 o 
   0   4  10      192.95      198.60      3.44 o 
   1   4  10      201.52      202.02      2.25 o 
   2   4  10      453.70      397.03      3.72 o 
   3   4  10      265.70      229.78      4.29 o 
   4   4  10        2.22        3.60      0.78 o 
   5   4  10       31.05       34.52      1.57 o 
   6   4  10       29.05       26.26      1.42 o 
   7   4  10       48.95       50.82      1.88 o 
   8   4  10        8.25        7.44      1.19 o 
   9   4  10       10.68        9.51      1.47 o 
   1   5  10       18.72       19.76      0.92 o 
   2   5  10       18.83       31.39      1.15 o 
   3   5  10      760.09      652.55      6.00 o 
   4   5  10       53.46       61.78      1.80 o 
   5   5  10      141.27      126.40      2.37 o 
   6   5  10        4.44        5.08      1.00 o 
   7   5  10      107.03      106.10      2.88 o 
   8   5  10       12.43       12.95      1.35 o 
   0   6  10      389.87      302.58      5.86 o 
   1   6  10       11.54       10.86      0.80 o 
   2   6  10      127.15      112.94      2.06 o 
   3   6  10       90.49       73.20      1.92 o 
   4   6  10       93.44      102.07      2.04 o 
   5   6  10       64.21       64.15      1.79 o 
   6   6  10       82.70       82.91      2.14 o 
   7   6  10       11.98       12.23      1.40 o 
   8   6  10       52.65       55.38      3.02 o 
   1   7  10       53.19       38.58      1.26 o 
   2   7  10        1.38       -0.21      0.56 o 
   3   7  10       29.67       23.91      1.05 o 
   4   7  10      135.82      113.24      2.19 o 
   5   7  10       97.91       93.86      2.08 o 
   6   7  10      164.10      163.04      2.96 o 
   7   7  10       12.84       17.23      2.02 o 
   8   7  10       60.54       69.13      2.57 o 
   0   8  10       70.99       59.59      2.59 o 
   1   8  10      381.34      263.53      3.08 o 
   2   8  10       34.82       24.97      1.11 o 
   3   8  10      203.14      150.37      2.32 o 
   4   8  10       26.08       24.19      1.20 o 
   5   8  10       35.07       29.98      1.53 o 
   6   8  10      144.13      142.78      3.83 o 
   7   8  10       73.10       79.62      3.10 o 
   8   8  10       17.59       16.11      1.65 o 
   1   9  10       25.14       19.56      1.06 o 
   2   9  10       11.68       10.64      0.89 o 
   3   9  10       40.14       33.52      1.32 o 
   4   9  10       10.92        9.46      0.75 o 
   5   9  10       21.38       16.89      1.27 o 
   6   9  10       68.88       69.97      2.25 o 
   7   9  10       54.27       55.31      2.66 o 
   8   9  10      137.83      126.04     11.73 o 
   0  10  10      363.81      248.67      6.29 o 
   1  10  10      194.57      158.35      2.66 o 
   2  10  10        0.56        0.96      0.87 o 
   3  10  10       62.62       58.58      1.97 o 
   4  10  10       22.98       24.09      1.73 o 
   5  10  10      106.58       99.18      2.09 o 
   6  10  10       10.71       10.61      1.30 o 
   7  10  10       31.14       29.38      1.98 o 
   8  10  10        1.08        0.71      1.99 o 
   1  11  10        8.08        6.76      0.82 o 
   2  11  10       53.18       45.51      1.52 o 
   3  11  10       56.11       54.06      1.83 o 
   4  11  10       29.48       28.32      1.30 o 
   5  11  10       10.06        8.80      0.99 o 
   6  11  10        4.22        4.43      1.23 o 
   7  11  10      105.08      110.78      3.03 o 
   0  12  10       12.78       10.26      1.40 o 
   1  12  10       46.32       45.64      1.58 o 
   2  12  10       85.03       77.61      2.09 o 
   3  12  10       79.24       73.29      2.64 o 
   4  12  10        0.97        2.83      1.28 o 
   5  12  10       79.01       79.55      2.46 o 
   6  12  10       40.92       41.13      1.84 o 
   7  12  10       14.83       14.94      1.46 o 
   1  13  10       41.25       38.40      1.46 o 
   2  13  10        1.05       -0.62      0.81 o 
   3  13  10       26.07       24.09      1.63 o 
   4  13  10        2.11        3.26      0.98 o 
   5  13  10      137.50      143.15      3.36 o 
   6  13  10        3.01        3.29      1.46 o 
   7  13  10       21.33       20.66      2.06 o 
   0  14  10       70.69       67.28      2.88 o 
   1  14  10       48.15       48.68      1.90 o 
   2  14  10        9.28       12.78      1.33 o 
   3  14  10       61.79       60.89      2.37 o 
   4  14  10        0.68       -0.40      1.10 o 
   5  14  10       30.54       31.89      2.88 o 
   6  14  10        7.77       11.63      1.73 o 
   1  15  10        2.04        1.59      0.70 o 
   2  15  10       17.31       19.72      1.90 o 
   3  15  10       35.38       35.46      2.50 o 
   4  15  10        3.26        3.96      1.35 o 
   5  15  10       67.84       73.84      3.06 o 
   6  15  10       13.71       15.00      1.73 o 
   0  16  10      212.54      244.63      5.64 o 
   1  16  10       59.00       67.86      2.48 o 
   2  16  10       42.07       46.23      3.12 o 
   3  16  10      108.36      113.46      3.59 o 
   4  16  10       10.39        9.12      1.68 o 
   5  16  10       10.58        8.99      1.58 o 
   1  17  10       21.72       25.72      2.21 o 
   2  17  10        0.13       -1.48      1.48 o 
   3  17  10        6.74        7.28      1.51 o 
   4  17  10       21.08       22.94      2.02 o 
   5  17  10        4.10        3.30      1.86 o 
   0  18  10       28.97       29.42     15.04 o 
   1  18  10       79.87       90.57      3.04 o 
   2  18  10        2.22        2.60      1.28 o 
   3  18  10        2.14        1.26      1.21 o 
   4  18  10       12.05       20.72      2.56 o 
   1  19  10       23.78       27.81      2.22 o 
   2  19  10        4.20        4.25      1.25 o 
   3  19  10        5.70        7.07      1.96 o 
   0  20  10       49.94       60.41      4.23 o 
   1  20  10        6.24        5.08      1.31 o 
   2  20  10        4.38        5.57      1.62 o 
   2   0  11      869.17      805.35      8.20 o 
   4   0  11      201.22      206.17      4.73 o 
   6   0  11       34.26       35.26      2.67 o 
   8   0  11      114.87      115.95      4.96 o 
   0   1  11     4056.11     3655.60     33.41 o 
   1   1  11      304.51      286.70      2.96 o 
   2   1  11     1670.80     1521.57     10.35 o 
   3   1  11       70.37       61.02      1.51 o 
   4   1  11      403.46      376.29      4.13 o 
   5   1  11       15.83       13.26      1.22 o 
   6   1  11       70.07       73.85      2.37 o 
   7   1  11       29.39       30.08      2.12 o 
   8   1  11       28.79       33.20      2.07 o 
   1   2  11      795.90      736.48      6.18 o 
   2   2  11       24.45       23.27      1.06 o 
   3   2  11       50.07       50.28      1.46 o 
   4   2  11      108.37       95.87      2.46 o 
   5   2  11       41.05       39.79      1.60 o 
   6   2  11       54.75       52.27      1.77 o 
   7   2  11       86.59       87.02      3.25 o 
   8   2  11       75.91       71.94      2.70 o 
   0   3  11       38.98       38.72      2.00 o 
   1   3  11      164.00      146.83      2.06 o 
   2   3  11      677.37      630.79      5.10 o 
   3   3  11      263.27      278.76      4.65 o 
   4   3  11      112.22      108.96      2.13 o 
   5   3  11        8.91        9.68      0.99 o 
   6   3  11       14.15       13.31      1.26 o 
   7   3  11       11.93        8.80      1.24 o 
   8   3  11        7.31        8.07      1.51 o 
   1   4  11      203.89      194.45      2.59 o 
   2   4  11       92.61       80.92      1.60 o 
   3   4  11      138.90      138.15      2.56 o 
   4   4  11      150.41      144.71      2.64 o 
   5   4  11       15.41       15.38      1.13 o 
   6   4  11        9.78        8.16      1.19 o 
   7   4  11       54.08       54.34      2.32 o 
   8   4  11       29.57       27.90      1.87 o 
   0   5  11      148.21      113.20      2.66 o 
   1   5  11      217.92      178.38      2.61 o 
   2   5  11       26.07       22.37      1.13 o 
   3   5  11      281.23      248.40      3.00 o 
   4   5  11      150.32      156.03      2.57 o 
   5   5  11      136.77      135.36      2.57 o 
   6   5  11       28.21       32.43      1.63 o 
   7   5  11        7.06        8.26      3.55 o 
   8   5  11       38.52       40.49      2.35 o 
   1   6  11       27.48       21.89      1.08 o 
   2   6  11       41.35       26.89      1.26 o 
   3   6  11      154.29      145.06      2.39 o 
   4   6  11       19.33       22.14      1.22 o 
   5   6  11        1.38        1.95      0.75 o 
   6   6  11      114.65      112.35      2.41 o 
   7   6  11       94.89       95.80      3.05 o 
   8   6  11       51.21       52.62      2.91 o 
   0   7  11      185.64      173.31      3.68 o 
   1   7  11      562.22      424.75      4.68 o 
   2   7  11      346.02      305.85      3.53 o 
   3   7  11      181.32      165.28      2.79 o 
   4   7  11       26.89       25.59      1.38 o 
   5   7  11        8.61        7.35      0.94 o 
   6   7  11      120.68      124.10      2.86 o 
   7   7  11        3.84        3.08      1.35 o 
   8   7  11       21.86       18.29      2.01 o 
   1   8  11      200.91      151.92      2.59 o 
   2   8  11        1.27        0.32      0.78 o 
   3   8  11        7.51        4.23      0.87 o 
   4   8  11       87.02       79.38      1.90 o 
   5   8  11       28.44       27.76      1.53 o 
   6   8  11        2.12        2.77      1.04 o 
   7   8  11        8.25        7.02      1.49 o 
   8   8  11       74.91       81.15      3.20 o 
   0   9  11        6.69        2.18      0.82 o 
   1   9  11      307.51      234.79      3.51 o 
   2   9  11        7.03        6.65      0.86 o 
   3   9  11      127.76      112.20      2.31 o 
   4   9  11       87.42       80.40      2.28 o 
   5   9  11       36.31       35.54      1.62 o 
   6   9  11       51.42       54.11      2.18 o 
   7   9  11       20.44       19.18      1.97 o 
   1  10  11       13.95       13.68      1.12 o 
   2  10  11      118.13       95.95      2.02 o 
   3  10  11       20.35       21.89      1.96 o 
   4  10  11        1.24        0.68      0.80 o 
   5  10  11       13.51       15.17      1.61 o 
   6  10  11        3.27        3.92      1.12 o 
   7  10  11      106.71      109.35      4.39 o 
   0  11  11      106.74       82.40      2.89 o 
   1  11  11        2.94        2.89      0.82 o 
   2  11  11       27.32       23.69      1.58 o 
   3  11  11       20.70       21.86      1.33 o 
   4  11  11       59.36       66.97      2.64 o 
   5  11  11        1.62        1.10      0.92 o 
   6  11  11       17.56       15.82      1.91 o 
   7  11  11        3.62        2.82      1.12 o 
   1  12  11        0.85        1.48      0.71 o 
   2  12  11        2.21        1.84      0.74 o 
   3  12  11        2.12       -0.50      1.24 o 
   4  12  11       23.82       24.77      1.97 o 
   5  12  11       52.28       46.25      2.96 o 
   6  12  11        0.06       -0.97      0.97 o 
   7  12  11       27.17       28.06      2.01 o 
   0  13  11        4.82        6.84      1.39 o 
   1  13  11       82.91       81.86      2.20 o 
   2  13  11       13.16       13.90      1.57 o 
   3  13  11       90.75       86.04      2.90 o 
   4  13  11        8.34       11.46      1.75 o 
   5  13  11        4.20        3.45      1.60 o 
   6  13  11        1.93        1.23      1.57 o 
   1  14  11        3.54        3.89      0.91 o 
   2  14  11       12.11       12.80      1.57 o 
   3  14  11       43.82       42.33      2.51 o 
   4  14  11        7.45        4.79      1.60 o 
   5  14  11      108.64      122.77      4.16 o 
   6  14  11        6.51        5.37      1.83 o 
   0  15  11       11.41       14.47      1.82 o 
   1  15  11       26.97       28.88      1.54 o 
   2  15  11        2.44        1.93      1.46 o 
   3  15  11        8.25       10.84      1.82 o 
   4  15  11       53.87       50.74      3.02 o 
   5  15  11       14.70       13.70      2.05 o 
   1  16  11       11.09       12.38      1.85 o 
   2  16  11       77.31       81.74      3.49 o 
   3  16  11       18.38       20.45      2.38 o 
   4  16  11       12.57       13.54      1.78 o 
   5  16  11       24.40       28.03      2.43 o 
   0  17  11        6.94       12.46      2.80 o 
   1  17  11        6.91        3.93      1.56 o 
   2  17  11        7.03        8.06      1.81 o 
   3  17  11       13.35       11.68      2.52 o 
   4  17  11        7.73        6.67      1.66 o 
   1  18  11       32.55       38.24      2.53 o 
   2  18  11        0.40       -0.35      1.58 o 
   3  18  11        4.03        2.71      1.40 o 
   0  19  11       11.78        9.76      1.63 o 
   1  19  11       25.75       28.91      4.91 o 
   2  19  11        5.21        4.19      2.39 o 
   0   0  12     1155.45     1116.30     25.53 o 
   2   0  12      462.93      403.67      5.34 o 
   4   0  12      316.55      312.74      8.07 o 
   6   0  12       76.75       81.23      3.66 o 
   8   0  12      116.52      120.80      5.09 o 
   1   1  12       68.17       69.52      1.43 o 
   2   1  12      521.81      491.40      4.51 o 
   3   1  12       33.90       32.89      1.33 o 
   4   1  12      208.93      185.40      3.26 o 
   5   1  12       23.23       24.42      1.70 o 
   6   1  12      161.08      154.75      6.57 o 
   7   1  12        4.53        6.55      1.58 o 
   8   1  12       24.67       20.66      2.03 o 
   0   2  12      365.35      363.38      4.87 o 
   1   2  12      250.58      251.97      3.18 o 
   2   2  12       35.32       39.78      1.30 o 
   3   2  12       10.40       10.83      0.89 o 
   4   2  12      141.49      123.43      3.20 o 
   5   2  12       58.57       54.64      1.74 o 
   6   2  12      114.54      108.28      3.75 o 
   7   2  12        4.93        3.87      1.42 o 
   8   2  12       33.45       35.44      2.64 o 
   1   3  12      190.73      183.74      2.47 o 
   2   3  12       33.61       34.86      1.52 o 
   3   3  12       67.14       66.60      1.56 o 
   4   3  12      181.92      167.53      2.71 o 
   5   3  12       10.85       13.47      1.13 o 
   6   3  12       56.73       56.65      2.20 o 
   7   3  12       18.97       16.32      1.90 o 
   8   3  12       32.99       33.17      2.53 o 
   0   4  12      121.80      101.62      3.69 o 
   1   4  12      283.12      255.83      3.48 o 
   2   4  12      132.35      134.55      2.08 o 
   3   4  12       49.54       44.94      1.55 o 
   4   4  12       41.08       43.27      1.69 o 
   5   4  12       44.98       45.91      1.79 o 
   6   4  12       84.67       81.37      2.56 o 
   7   4  12       30.54       34.21      1.93 o 
   8   4  12       12.85        9.70      1.79 o 
   1   5  12      140.17      128.13      2.28 o 
   2   5  12       20.40       23.86      1.26 o 
   3   5  12      108.77       99.00      2.03 o 
   4   5  12        7.54        7.30      0.95 o 
   5   5  12      113.44      105.37      2.53 o 
   6   5  12       12.92       13.20      1.37 o 
   7   5  12        0.22       -0.80      1.09 o 
   8   5  12        1.28        2.23      1.21 o 
   0   6  12      142.50      119.90      3.38 o 
   1   6  12      117.36      101.43      2.17 o 
   2   6  12       39.24       38.72      1.57 o 
   3   6  12       37.58       41.07      1.42 o 
   4   6  12       37.41       39.49      1.43 o 
   5   6  12      346.41      329.61      4.17 o 
   6   6  12        1.36        2.61      0.98 o 
   7   6  12       26.98       27.41      2.04 o 
   8   6  12        0.48        2.09      1.48 o 
   1   7  12       69.26       52.35      1.62 o 
   2   7  12       41.85       35.36      1.69 o 
   3   7  12      125.64      110.74      2.35 o 
   4   7  12       22.82       21.95      1.22 o 
   5   7  12       32.70       28.32      1.46 o 
   6   7  12       12.24       15.61      1.36 o 
   7   7  12       21.79       17.09      4.09 o 
   0   8  12       33.85       26.88      2.08 o 
   1   8  12       60.63       51.63      1.87 o 
   2   8  12       70.05       59.44      1.77 o 
   3   8  12       28.39       19.88      1.36 o 
   4   8  12       29.91       30.59      1.85 o 
   5   8  12        9.28        8.23      1.08 o 
   6   8  12      155.48      161.90      3.51 o 
   7   8  12        8.76        4.52      1.43 o 
   1   9  12       36.22       30.87      1.54 o 
   2   9  12       15.24       11.28      1.03 o 
   3   9  12       16.39        8.77      1.31 o 
   4   9  12        9.48       11.29      1.23 o 
   5   9  12       33.72       29.95      1.50 o 
   6   9  12       44.29       47.16      2.21 o 
   7   9  12        3.98        0.74      1.38 o 
   0  10  12       87.93       71.28      3.11 o 
   1  10  12       26.79       28.42      1.51 o 
   2  10  12        9.53        8.35      1.17 o 
   3  10  12       12.77       11.41      1.06 o 
   4  10  12       13.65       15.76      1.72 o 
   5  10  12       48.09       52.55      2.47 o 
   6  10  12       18.93       20.10      1.32 o 
   7  10  12       24.43       24.12      1.81 o 
   1  11  12        5.26        4.77      0.94 o 
   2  11  12       40.20       33.15      1.51 o 
   3  11  12        2.20        2.10      0.87 o 
   4  11  12        2.33        2.93      1.57 o 
   5  11  12       62.28       64.33      3.62 o 
   6  11  12        7.20        9.51      1.44 o 
   0  12  12       87.50       84.53      3.13 o 
   1  12  12       11.05       10.78      1.11 o 
   2  12  12       15.85       18.17      1.33 o 
   3  12  12       83.61       81.18      2.21 o 
   4  12  12        1.80        0.27      1.46 o 
   5  12  12        7.19        5.35      1.72 o 
   6  12  12        6.14        6.14      2.25 o 
   1  13  12       20.96       18.47      1.36 o 
   2  13  12        2.17        1.50      1.17 o 
   3  13  12       90.60       81.86      3.47 o 
   4  13  12       10.57       12.11      2.01 o 
   5  13  12        8.33       12.17      2.04 o 
   6  13  12       11.38        7.64      2.84 o 
   0  14  12       80.61       98.00      4.06 o 
   1  14  12        3.81        5.40      1.04 o 
   2  14  12        9.20        5.63      1.80 o 
   3  14  12       23.84       25.92      2.33 o 
   4  14  12        7.24        4.66      1.74 o 
   5  14  12       18.66       19.52      2.76 o 
   1  15  12       21.44       22.90      1.99 o 
   2  15  12       31.98       34.67      4.08 o 
   3  15  12        7.11        6.38      1.59 o 
   4  15  12        2.97        5.34      1.99 o 
   5  15  12       17.79       17.15      2.28 o 
   0  16  12        9.10       12.65      1.99 o 
   1  16  12       34.30       42.70      4.33 o 
   2  16  12       11.16       14.19      2.74 o 
   3  16  12        4.36        4.57      1.67 o 
   4  16  12        4.73        1.15      1.63 o 
   1  17  12       25.98       23.86      3.69 o 
   2  17  12       13.29       15.57      2.13 o 
   3  17  12        2.11        2.70      1.73 o 
   0  18  12        0.60       -0.14      1.19 o 
   1  18  12        6.08        8.26      1.64 o 
   2  18  12        3.18        2.46      1.63 o 
   2   0  13       38.01       32.50      2.00 o 
   4   0  13      138.46      130.63      3.95 o 
   6   0  13       59.63       59.82      4.60 o 
   0   1  13      128.70      126.13      2.74 o 
   1   1  13       65.83       65.68      1.62 o 
   2   1  13      103.40       94.69      1.99 o 
   3   1  13       82.78       80.87      1.69 o 
   4   1  13       71.41       73.78      2.49 o 
   5   1  13       29.06       26.70      2.24 o 
   6   1  13       43.66       48.68      3.38 o 
   7   1  13       27.38       26.34      2.27 o 
   1   2  13       29.73       27.14      1.18 o 
   2   2  13       18.28       18.42      1.11 o 
   3   2  13        4.87        5.03      0.82 o 
   4   2  13       12.47       11.25      1.24 o 
   5   2  13        2.92        3.57      1.05 o 
   6   2  13       12.86       12.00      1.68 o 
   7   2  13       21.93       21.10      2.06 o 
   0   3  13       17.31       17.14      1.59 o 
   1   3  13        3.59        3.75      0.71 o 
   2   3  13       91.94       87.39      1.92 o 
   3   3  13       64.00       57.21      1.77 o 
   4   3  13       22.19       20.33      2.14 o 
   5   3  13       15.89       14.95      1.20 o 
   6   3  13        2.02        5.11      1.38 o 
   7   3  13        2.85        4.68      1.45 o 
   1   4  13       61.27       65.57      1.86 o 
   2   4  13       46.87       48.09      1.56 o 
   3   4  13       67.25       67.70      1.72 o 
   4   4  13       27.67       27.57      1.32 o 
   5   4  13        7.94        7.73      1.08 o 
   6   4  13       18.27       16.95      1.56 o 
   7   4  13        3.48        4.30      1.44 o 
   0   5  13        5.99        5.17      1.24 o 
   1   5  13       27.21       24.46      1.36 o 
   2   5  13       29.23       28.07      1.45 o 
   3   5  13      215.57      209.77      2.99 o 
   4   5  13       13.25       12.54      1.02 o 
   5   5  13       26.86       30.25      1.66 o 
   6   5  13        9.33       11.83      1.45 o 
   7   5  13       15.49       13.91      1.47 o 
   1   6  13       13.49       12.51      1.12 o 
   2   6  13       58.81       58.09      1.87 o 
   3   6  13       15.91       18.60      1.28 o 
   4   6  13       61.58       57.42      1.83 o 
   5   6  13       20.46       20.05      1.36 o 
   6   6  13        2.52        4.66      1.18 o 
   7   6  13       54.02       56.99      2.75 o 
   0   7  13      118.56      114.89      3.77 o 
   1   7  13       42.80       36.66      1.70 o 
   2   7  13        7.37        6.34      0.97 o 
   3   7  13       26.53       27.35      1.42 o 
   4   7  13       84.91       88.23      2.32 o 
   5   7  13        9.07        6.99      1.00 o 
   6   7  13       21.38       20.78      1.74 o 
   7   7  13       10.64        9.69      1.76 o 
   1   8  13        1.64        1.54      0.91 o 
   2   8  13        4.48        2.81      0.97 o 
   3   8  13       16.99       14.49      1.24 o 
   4   8  13       46.72       52.15      2.89 o 
   5   8  13       11.35        9.80      1.22 o 
   6   8  13       28.40       23.49      1.83 o 
   7   8  13       21.44       21.86      2.12 o 
   0   9  13        4.90        3.75      1.30 o 
   1   9  13        8.09        5.42      1.03 o 
   2   9  13       27.40       25.43      1.63 o 
   3   9  13        7.18        4.05      0.95 o 
   4   9  13       14.27       13.54      1.46 o 
   5   9  13       55.11       56.46      2.65 o 
   6   9  13       67.47       71.98      2.48 o 
   1  10  13       11.03        9.75      1.15 o 
   2  10  13        6.54        4.72      0.98 o 
   3  10  13        2.22        2.62      1.05 o 
   4  10  13        3.96        2.39      1.06 o 
   5  10  13        0.83        0.54      1.12 o 
   6  10  13        9.92       12.80      1.69 o 
   0  11  13        3.46        1.86      1.31 o 
   1  11  13       23.63       29.64      1.63 o 
   2  11  13        2.73        3.99      1.05 o 
   3  11  13        1.24        0.75      0.87 o 
   4  11  13        8.93        9.44      1.36 o 
   5  11  13        2.05        3.44      1.17 o 
   6  11  13       33.54       29.01      3.64 o 
   1  12  13       16.70       14.27      1.34 o 
   2  12  13        5.99        4.60      1.17 o 
   3  12  13       16.12       18.24      1.72 o 
   4  12  13        8.01        9.30      1.18 o 
   5  12  13       16.59        9.01      2.29 o 
   0  13  13       10.17        8.56      1.75 o 
   1  13  13        8.41        8.44      1.27 o 
   2  13  13       11.22       17.29      2.21 o 
   3  13  13       10.54       11.74      2.03 o 
   4  13  13       11.01       12.06      2.22 o 
   5  13  13       45.13       48.93      3.19 o 
   1  14  13        2.06        4.45      1.12 o 
   2  14  13       39.00       42.80      2.88 o 
   3  14  13       35.88       36.10      2.77 o 
   4  14  13       41.93       45.37      3.06 o 
   5  14  13        5.52        5.75      2.56 o 
   0  15  13       24.30       31.67      2.82 o 
   1  15  13        1.83        2.87      1.08 o 
   2  15  13       21.14       23.78      2.29 o 
   3  15  13        0.98        1.70      1.60 o 
   4  15  13        5.03        5.35      1.77 o 
   1  16  13        4.05        3.69      1.58 o 
   2  16  13        2.07        3.63      1.56 o 
   3  16  13        2.03        3.07      1.66 o 
   0  17  13        0.50        0.01      2.13 o 
   1  17  13        0.51        1.03      1.67 o 
   2  17  13        2.71        3.00      1.83 o 
   0   0  14      129.41      129.19      4.01 o 
   2   0  14      205.84      198.74      5.65 o 
   4   0  14       92.46       95.45      3.12 o 
   6   0  14      201.64      193.01      7.24 o 
   1   1  14       13.15       15.35      1.07 o 
   2   1  14       25.66       23.66      1.21 o 
   3   1  14        5.25        4.01      0.89 o 
   4   1  14       31.33       31.84      1.63 o 
   5   1  14       42.75       42.66      2.71 o 
   6   1  14        8.80        8.90      1.76 o 
   7   1  14       31.59       35.69      2.96 o 
   0   2  14       34.57       37.89      3.89 o 
   1   2  14       61.22       57.39      1.68 o 
   2   2  14       24.83       26.56      1.40 o 
   3   2  14       86.00       84.68      2.12 o 
   4   2  14       49.48       52.05      2.07 o 
   5   2  14       70.35       66.48      3.01 o 
   6   2  14        2.61        2.13      1.29 o 
   7   2  14        9.43        9.95      1.77 o 
   1   3  14       25.90       23.49      1.43 o 
   2   3  14        0.86        0.58      0.72 o 
   3   3  14        6.62        8.01      0.99 o 
   4   3  14       35.75       37.95      1.61 o 
   5   3  14       47.17       51.72      2.45 o 
   6   3  14        6.34        3.76      1.44 o 
   7   3  14        5.32        5.23      1.53 o 
   0   4  14       16.38       14.70      1.69 o 
   1   4  14       27.90       29.03      1.48 o 
   2   4  14       10.41        8.23      1.17 o 
   3   4  14       11.98       10.79      1.06 o 
   4   4  14       60.23       62.60      2.08 o 
   5   4  14       43.28       44.09      2.31 o 
   6   4  14        4.03        5.39      1.50 o 
   7   4  14        2.62        1.36      1.38 o 
   1   5  14        4.90        5.38      0.91 o 
   2   5  14       25.48       27.76      1.60 o 
   3   5  14       42.96       49.61      1.65 o 
   4   5  14       43.15       42.22      1.73 o 
   5   5  14       40.94       44.17      1.87 o 
   6   5  14       15.49       15.25      1.62 o 
   7   5  14       18.62       16.12      3.54 o 
   0   6  14       83.79       82.90      3.72 o 
   1   6  14       27.85       26.90      1.83 o 
   2   6  14       20.88       18.12      1.31 o 
   3   6  14       34.67       33.49      1.66 o 
   4   6  14       35.51       32.42      2.50 o 
   5   6  14       25.57       29.62      1.75 o 
   6   6  14       10.60        8.55      1.31 o 
   1   7  14       15.40       18.53      1.47 o 
   2   7  14       20.94       20.29      1.52 o 
   3   7  14       56.83       51.75      1.89 o 
   4   7  14       70.64       83.54      2.39 o 
   5   7  14       50.63       56.05      2.22 o 
   6   7  14       38.29       39.98      1.92 o 
   0   8  14        1.11       -0.53      1.10 o 
   1   8  14       52.33       50.76      2.40 o 
   2   8  14       24.49       24.44      1.75 o 
   3   8  14       37.62       37.32      1.82 o 
   4   8  14       16.47       16.63      1.47 o 
   5   8  14       29.99       26.58      2.05 o 
   6   8  14      111.13      121.63      3.44 o 
   1   9  14        5.91        8.98      1.20 o 
   2   9  14        1.85        0.87      0.99 o 
   3   9  14        0.15       -0.39      0.97 o 
   4   9  14        4.12        4.41      1.26 o 
   5   9  14       37.04       41.69      2.36 o 
   6   9  14        6.76        4.12      1.50 o 
   0  10  14        2.70       -0.80      1.80 o 
   1  10  14       15.94        9.01      1.25 o 
   2  10  14       35.32       37.31      2.18 o 
   3  10  14       23.21       24.06      1.81 o 
   4  10  14       25.74       31.31      2.07 o 
   5  10  14      103.23      113.55      3.54 o 
   1  11  14        4.18        2.32      1.06 o 
   2  11  14       18.72       19.80      1.60 o 
   3  11  14       11.73       13.29      1.46 o 
   4  11  14       14.23       16.79      1.75 o 
   5  11  14        7.34        8.08      1.49 o 
   0  12  14      145.12      152.75      4.92 o 
   1  12  14       17.90       18.67      1.61 o 
   2  12  14       13.37       12.96      2.30 o 
   3  12  14       43.77       56.65      2.80 o 
   4  12  14      146.87      163.69      4.29 o 
   5  12  14       23.50       24.11      1.78 o 
   1  13  14       23.74       24.61      1.76 o 
   2  13  14        5.96        6.41      1.27 o 
   3  13  14       97.23      107.12      4.07 o 
   4  13  14       38.06       45.20      3.29 o 
   0  14  14      114.29      121.27      5.88 o 
   1  14  14       16.33       16.65      1.78 o 
   2  14  14      128.13      145.38      4.06 o 
   3  14  14       38.60       39.55      3.89 o 
   4  14  14        0.78        0.90      2.10 o 
   1  15  14       27.85       30.31      1.89 o 
   2  15  14       25.53       28.19      2.58 o 
   3  15  14       16.71       13.68      2.61 o 
   0  16  14       29.83       31.13      2.83 o 
   1  16  14        2.51        1.80      1.39 o 
   2  16  14        8.77        6.94      1.81 o 
   2   0  15       77.54       76.59      3.09 o 
   4   0  15       16.05       21.10      2.41 o 
   6   0  15       16.89       18.59      3.14 o 
   0   1  15      105.00      109.25      3.31 o 
   1   1  15       50.00       50.95      1.64 o 
   2   1  15       29.36       32.95      1.36 o 
   3   1  15        4.79        2.21      0.96 o 
   4   1  15       56.03       57.95      2.71 o 
   5   1  15       22.17       25.38      2.06 o 
   6   1  15       44.19       41.53      2.86 o 
   1   2  15       12.17       10.52      0.92 o 
   2   2  15        7.96        9.26      0.97 o 
   3   2  15       72.44       74.71      1.99 o 
   4   2  15       42.73       44.22      2.26 o 
   5   2  15       17.10       16.89      1.81 o 
   6   2  15       26.99       28.23      2.53 o 
   0   3  15       50.71       43.99      2.65 o 
   1   3  15       18.24       18.86      1.32 o 
   2   3  15       47.36       49.49      1.79 o 
   3   3  15      135.49      144.63      2.82 o 
   4   3  15        0.11        0.41      0.85 o 
   5   3  15       23.87       26.04      1.92 o 
   6   3  15       53.84       57.42      3.00 o 
   1   4  15       57.80       62.34      2.29 o 
   2   4  15       12.04       14.41      1.31 o 
   3   4  15       39.55       40.11      1.69 o 
   4   4  15        3.42        3.57      1.11 o 
   5   4  15       31.61       33.64      1.86 o 
   6   4  15       51.38       54.49      2.59 o 
   0   5  15      150.99      162.21      4.46 o 
   1   5  15      111.11      116.27      2.90 o 
   2   5  15       54.93       56.20      2.38 o 
   3   5  15       54.34       54.81      2.25 o 
   4   5  15        2.34        2.70      1.00 o 
   5   5  15       90.69       96.36      2.56 o 
   6   5  15        9.88       10.24      1.74 o 
   1   6  15       14.46       11.44      1.32 o 
   2   6  15       22.72       23.34      1.66 o 
   3   6  15       59.39       65.54      2.46 o 
   4   6  15       21.61       25.47      1.99 o 
   5   6  15        7.84        5.92      1.17 o 
   6   6  15        2.83        2.35      1.22 o 
   0   7  15        9.06       11.60      2.03 o 
   1   7  15       35.62       35.93      2.13 o 
   2   7  15        0.29        0.87      1.09 o 
   3   7  15        3.09        3.51      1.16 o 
   4   7  15       12.23       15.97      1.83 o 
   5   7  15       73.18       71.05      2.95 o 
   6   7  15       55.62       62.46      2.41 o 
   1   8  15        5.11        4.80      1.33 o 
   2   8  15       18.99       19.25      1.70 o 
   3   8  15       15.59       12.44      1.59 o 
   4   8  15      180.86      199.43      4.19 o 
   5   8  15       15.62       17.20      1.84 o 
   0   9  15       23.42       25.88      2.61 o 
   1   9  15       16.56       21.85      1.86 o 
   2   9  15       56.11       58.44      2.64 o 
   3   9  15       26.96       25.03      1.99 o 
   4   9  15       23.59       26.02      2.63 o 
   5   9  15        0.17        0.71      1.72 o 
   1  10  15        7.05        7.02      2.61 o 
   2  10  15       55.57       59.50      2.65 o 
   3  10  15      188.01      207.41     10.79 o 
   4  10  15       45.31       56.21      3.01 o 
   5  10  15       49.24       50.58      2.39 o 
   0  11  15       52.78       59.45      3.36 o 
   1  11  15       74.94       81.37      2.82 o 
   2  11  15       81.53       90.99      3.05 o 
   3  11  15      111.43      134.60      3.63 o 
   4  11  15       92.24       96.43      3.42 o 
   1  12  15       10.26       11.95      1.58 o 
   2  12  15       17.44       16.68      1.64 o 
   3  12  15        4.95        8.05      2.38 o 
   4  12  15       79.59       80.85      4.90 o 
   0  13  15       73.72       86.18      3.98 o 
   1  13  15      364.84      403.65      6.15 o 
   2  13  15      183.42      206.13      4.11 o 
   3  13  15       58.08       66.24      2.53 o 
   1  14  15       17.66       17.49      1.66 o 
   2  14  15       30.02       33.83      2.06 o 
   0  15  15      209.25      230.05     10.97 o 
   1  15  15       76.43       80.90      5.03 o 
   0   0  16       58.91       62.53      2.96 o 
   2   0  16       75.39       83.86      3.37 o 
   4   0  16      253.53      262.00      8.17 o 
   6   0  16        7.23        8.08      2.01 o 
   1   1  16       27.48       30.70      1.39 o 
   2   1  16       15.22       19.50      1.56 o 
   3   1  16        6.92        9.89      1.34 o 
   4   1  16       24.90       26.76      2.06 o 
   5   1  16       23.67       28.41      2.01 o 
   6   1  16       43.74       45.72      2.66 o 
   0   2  16       11.41       15.02      2.68 o 
   1   2  16       76.03       83.90      2.20 o 
   2   2  16       12.84       14.11      1.12 o 
   3   2  16       33.71       32.07      2.04 o 
   4   2  16        5.93        4.07      1.30 o 
   5   2  16        0.70        2.02      1.31 o 
   1   3  16       59.16       66.74      2.19 o 
   2   3  16        4.82        3.77      1.10 o 
   3   3  16        2.88        4.92      1.02 o 
   4   3  16        2.15        1.00      1.18 o 
   5   3  16       53.31       53.25      2.79 o 
   0   4  16       52.63       49.57      2.98 o 
   1   4  16      157.90      159.08      3.19 o 
   2   4  16       32.95       35.84      1.94 o 
   3   4  16       72.28       76.44      2.70 o 
   4   4  16       13.19       12.53      1.47 o 
   5   4  16       16.22       15.75      1.69 o 
   1   5  16        9.98       10.52      1.36 o 
   2   5  16       67.64       75.07      2.85 o 
   3   5  16       36.14       41.75      2.23 o 
   4   5  16        2.81        2.73      1.35 o 
   5   5  16        5.88        7.78      1.15 o 
   0   6  16      262.99      283.32     12.67 o 
   1   6  16       57.99       60.22      3.12 o 
   2   6  16       69.69       69.84      2.63 o 
   3   6  16       81.10       84.52      2.98 o 
   4   6  16       38.26       43.69      2.20 o 
   5   6  16        6.75        9.06      1.44 o 
   1   7  16      104.68      114.63      3.69 o 
   2   7  16       14.58       17.06      2.28 o 
   3   7  16        5.95        3.58      1.27 o 
   4   7  16       77.50       82.43      2.90 o 
   5   7  16       38.43       39.46      2.32 o 
   0   8  16       38.44       46.67      3.97 o 
   1   8  16        0.42        1.36      1.36 o 
   2   8  16      171.48      203.74      4.54 o 
   3   8  16       11.30       10.53      1.64 o 
   4   8  16        1.43        0.47      1.15 o 
   1   9  16       40.30       50.94      2.67 o 
   2   9  16       51.72       57.61      3.21 o 
   3   9  16       32.87       35.16      2.75 o 
   4   9  16       37.46       40.81      2.49 o 
   0  10  16      259.66      291.90      7.29 o 
   1  10  16       12.99       16.71      1.82 o 
   2  10  16       89.98      112.97      3.47 o 
   3  10  16        9.34        8.42      1.55 o 
   4  10  16        3.57        4.20      1.39 o 
   1  11  16       16.73       19.35      1.95 o 
   2  11  16       45.68       48.54      2.58 o 
   3  11  16       53.49       59.37      2.74 o 
   0  12  16      342.07      387.50      8.71 o 
   1  12  16       65.99       69.29      2.81 o 
   2  12  16      169.91      186.81      4.96 o 
   1  13  16      150.76      179.83      4.00 o 
   2   0  17      101.85      102.92      4.01 o 
   4   0  17        4.97        3.26      2.14 o 
   0   1  17       70.44       62.89      2.92 o 
   1   1  17       16.71       17.83      1.55 o 
   2   1  17       16.17       17.74      1.55 o 
   3   1  17       12.85       11.50      1.53 o 
   4   1  17        5.20        4.39      1.50 o 
   5   1  17        5.54        4.97      1.59 o 
   1   2  17       39.38       42.81      2.50 o 
   2   2  17        5.36        5.72      1.35 o 
   3   2  17       37.67       40.92      2.31 o 
   4   2  17        2.66        0.60      1.23 o 
   5   2  17        8.15        6.33      1.64 o 
   0   3  17       76.25       83.37      3.70 o 
   1   3  17        0.67        0.74      0.94 o 
   2   3  17        1.32        1.88      1.11 o 
   3   3  17       75.76       83.09      3.35 o 
   4   3  17        3.50        1.92      1.25 o 
   1   4  17       12.43       10.24      1.51 o 
   2   4  17       16.64       20.72      1.81 o 
   3   4  17       21.53       23.61      1.78 o 
   4   4  17       10.11       11.66      1.84 o 
   0   5  17       24.18       22.88      4.88 o 
   1   5  17       35.45       36.13      2.38 o 
   2   5  17       16.51       19.57      1.85 o 
   3   5  17        8.01        7.34      1.48 o 
   4   5  17        0.73        2.42      1.22 o 
   1   6  17        9.74       11.73      1.75 o 
   2   6  17       34.33       34.86      2.50 o 
   3   6  17       19.28       21.01      2.12 o 
   4   6  17       15.02       16.11      2.17 o 
   0   7  17       11.31       13.66      3.79 o 
   1   7  17       27.94       31.15      2.41 o 
   2   7  17       19.93       20.63      2.10 o 
   3   7  17       12.65       11.68      1.88 o 
   4   7  17       22.15       25.29      2.11 o 
   1   8  17        1.89        1.58      1.33 o 
   2   8  17       12.34       13.80      1.88 o 
   3   8  17       16.58       13.49      2.45 o 
   0   9  17      242.40      289.33      8.76 o 
   1   9  17       39.09       52.90      3.04 o 
   2   9  17       29.50       33.09      2.35 o 
   3   9  17        6.93        7.71      2.03 o 
   1  10  17       27.63       33.42      2.36 o 
   2  10  17       64.31       70.75      4.20 o 
   0  11  17        4.24        5.40      2.10 o 
   1  11  17       69.02       93.37      3.32 o 
   0   0  18       25.83       26.24      4.56 o 
   2   0  18        2.34        2.14      1.58 o 
   1   1  18       19.85       19.67      1.78 o 
   2   1  18       11.69        9.40      1.52 o 
   3   1  18        4.67        4.06      1.33 o 
   0   2  18       21.14       26.52      2.43 o 
   1   2  18        6.66        8.07      1.44 o 
   2   2  18        0.42        0.04      1.26 o 
   3   2  18        0.84       -0.47      1.25 o 
   1   3  18        2.91        2.11      1.17 o 
   2   3  18        3.52        4.57      1.48 o 
   3   3  18       16.28       14.18      1.95 o 
   0   4  18        2.69        3.37      2.03 o 
   1   4  18       31.19       30.40      2.11 o 
   2   4  18        6.05        8.01      1.43 o 
   3   4  18        5.10        4.16      1.55 o 
   1   5  18       10.48        9.47      1.74 o 
   2   5  18        5.15        4.03      1.57 o 
   3   5  18        3.63        4.20      1.55 o 
   0   6  18       21.17       24.45      3.19 o 
   1   6  18        0.40        0.94      1.30 o 
   2   6  18       48.11       52.78      3.17 o 
   1   7  18       13.32       12.01      1.86 o 
   2   7  18        0.30       -1.30      1.30 o 
   0   8  18       49.51       57.87      4.46 o 
   1   8  18        5.70        5.30      1.58 o 
   0   1  19       11.73       15.62      5.11 o 
   1   1  19        0.80        3.37      1.43 o 
   1   2  19        9.54       11.89      1.63 o 
   0   3  19        2.56        2.66      1.61 o 
   1   3  19        7.77        8.66      1.70 o 
                                                 
